# Supplementary material for: Fox Hunting in Wild Apples: Searching for Novel Genes in Malus Sieversii
Source: Int J Mol Sci. 2020 Dec 14;21(24):9516. doi: 10.3390/ijms21249516 (PMC7765095; doi:10.3390/ijms21249516)
Supplement: Supplementary file 1 [file ijms-21-09516-s001.zip]

Archive with 7 entries (7 files):
- Supplemental Table 1.xlsx
- Supplemental Table 2.xlsx
- Supplemental Table 3.docx
- Supplemental Table 4 Abiotic stress.xlsx
- Supplemental Table 5 Biotic stress.xlsx
- Supplemental Table 6.xlsx
- Supplementary Figure 1.jpg
