# Supplementary material for: Fox Hunting in Wild Apples: Searching for Novel Genes in Malus Sieversii
Source: Int J Mol Sci. 2020 Dec 14;21(24):9516. doi: 10.3390/ijms21249516 (PMC7765095; doi:10.3390/ijms21249516)
Supplement: Supplementary file 1 [file ijms-21-09516-s001.zip › Supplemental Table 1.xlsx]

## Sheet: Sheet1
FOX ID	GDDH e-val	GDDH score	GDDH accession	GDDH description	NCBI e-val	NCBI score	NCBI accession	NCBI description
1	4e-39	163	MD14G1056100	RING/U-box_superfamily_protein	no_data	no_data	no_data	no_data	103453143
2	0	1891	MD02G1062200	2-oxoglutarate_(2OG)_and_Fe(II)-dependent_oxygenase_superfamily_protein	0	1879	XM_008388709.2	Malus_x_domestica_uncharacterized_LOC103449386_(LOC103449386),_transcript_variant_X2,_mRNA
4	6e-77	289	MD15G1056800	Putative_lysine_decarboxylase_family_protein	2.31e-53	222	XM_008374989.2	Malus_x_domestica_uncharacterized_LOC103436553_(LOC103436553),_mRNA
5	0	1503	MD14G1198000	basic_helix-loop-helix_(bHLH)_DNA-binding_superfamily_protein	0	1541	NM_001293962.1	Malus_domestica_transcription_factor_bHLH47_(BHLH15),_mRNA
6	0	1894	MD02G1284000	lon_protease_1	0	1914	XM_008346380.2	Malus_x_domestica_lon_protease_homolog,_mitochondrial-like_(LOC103407443),_mRNA	103453636
7	0	1719	MD05G1088400	D-3-phosphoglycerate_dehydrogenase	0	1773	XR_529553.2	Malus_x_domestica_D-3-phosphoglycerate_dehydrogenase_1,_chloroplastic-like_(LOC103436439),_misc_RNA	103455036
8	0	1352	MD01G1164700	manganese_superoxide_dismutase_1	0	1406	XM_008364514.2	Malus_x_domestica_superoxide_dismutase_[Mn],_mitochondrial-like_(LOC103426425),_mRNA
10	3e-36	154	MD15G1037700	chromatin_remodeling_factor_CHD3_(PICKLE)	no_data	no_data	no_data	no_data	103450635
11	0	670	MD14G1163800	Radical_SAM_superfamily_protein	0	976	XM_008362926.2	Malus_x_domestica_oxygen-independent_coproporphyrinogen-III_oxidase-like_protein_sll1917_(LOC103424833),_mRNA	103436547
13	0	1723	MD00G1009000	VALINE-TOLERANT_1	0	1736	XM_008373501.2	Malus_x_domestica_acetolactate_synthase_small_subunit_1,_chloroplastic-like_(LOC103435112),_mRNA	103424997
14	0.0005	44.6	MD02G1037600	Protein_of_unknown_function	no_data	no_data	XR_003776605.1	Malus domestica uncharacterized LOC103448416 (LOC103448416), transcript variant X2, misc_RNA	103401040
16	0	1427	MD12G1108700	ACT-like_superfamily_protein	0	1459	XM_008389311.2	Malus_x_domestica_ACT_domain-containing_protein_ACR10_(LOC103449993),_mRNA	103420733
18	0	1514	MD15G1005900	Protein_of_unknown_function	0	1552	XM_008389671.2	Malus_x_domestica_mediator_of_RNA_polymerase_II_transcription_subunit_30_(LOC103450338),_mRNA	103437782
21	0	1889	MD15G1141100	TatD_related_DNase	0	1919	XM_008396008.2	Malus_x_domestica_uncharacterized_metal-dependent_hydrolase_YabD_(LOC103456308),_mRNA	103451755
22	0	1512	MD04G1230800	unknown	0	1965	XM_008357609.2	Malus_x_domestica_ankyrin_repeat_domain-containing_protein_13B-like_(LOC103419514),_mRNA	103419512	KEGG hit; ABC transporter;
28	0	1290	MD06G1198000	actin_binding	0	1330	XM_017332941.1	Malus_x_domestica_formin-like_protein_20_(LOC103437854),_transcript_variant_X2,_mRNA
29	0	1894	MD16G1273400	PLATZ_transcription_factor_family_protein	0	1932	XM_008365724.2	Malus_x_domestica_uncharacterized_LOC103427655_(LOC103427655),_mRNA	103456232	10.15252/embj.201797159
30	0	1478	MD07G1017600	Protein_of_unknown_function_(DUF1423)	0	1526	XR_001790481.1	Malus_x_domestica_protein_OBERON_4_(LOC103438418),_transcript_variant_X2,_misc_RNA
32	0	1559	MD10G1321200	Peroxidase_superfamily_protein	0	1565	XM_008360532.1	Malus_x_domestica_peroxidase_42-like_(LOC103422468),_mRNA
33	8e-165	581	MD03G1167000	ankyrin_repeat_family_protein	0	1546	XM_008346769.2	Malus_x_domestica_ankyrin_repeat-containing_protein_P16F5.05c-like_(LOC103407894),_mRNA	103401375
34	0	1375	MD11G1056600	Protein_phosphatase_2C_family_protein	0	1387	XM_008386482.2	Malus_x_domestica_probable_protein_phosphatase_2C_26_(LOC103447289),_transcript_variant_X1,_mRNA	103404708
35	0	1443	MD03G1194100	Nascent_polypeptide-associated_complex_(NAC)	0	1332	XM_029100119.1	Malus domestica nascent polypeptide-associated complex subunit alpha-like protein (LOC114823999), mRNA
37	0	1552	MD01G1051200	peroxin_11D	0	1218	XM_008340059.3	Malus domestica peptidyl-prolyl cis-trans isomerase CYP40 (LOC103401343), transcript variant X2, mRNA
38	0	1128	MD15G1386600	adenylosuccinate_synthase	0	1134	XM_008392289.2	Malus_x_domestica_adenylosuccinate_synthetase_2,_chloroplastic-like_(LOC103452756),_mRNA	103442605
40	0	1445	MD16G1246300	Protein_of_unknown_function	0	1286	XM_029095585.1	Malus domestica nucleolar and coiled-body phosphoprotein 1-like (LOC108170575), mRNA
41	0	1517	MD14G1084600	Eukaryotic_rpb5_RNA_polymerase_subunit_family_protein	0	1136	XM_029092669.1	Malus domestica DNA-directed RNA polymerase V subunit 5A-like (LOC103424375), mRNA
44	0	832	MD16G1181800	mitogen-activated_protein_kinase_16	0	1722	XM_008392587.2	Malus_x_domestica_mitogen-activated_protein_kinase_15_(LOC103453055),_mRNA	103437854
45	0	1647	MD14G1213100	histone-lysine_N-methyltransferases	0	1672	XM_008362658.2	Malus_x_domestica_uncharacterized_LOC103424566_(LOC103424566),_mRNA	114822577
46	9e-46	185	MD14G1084600	Eukaryotic_rpb5_RNA_polymerase_subunit_family_protein	no_data	no_data	no_data	no_data	103449993
47	0	1261	MD03G1138000	cyclophilin71	0	1282	XR_001788284.1	Malus_x_domestica_peptidyl-prolyl_cis-trans_isomerase_CYP71_(LOC103424203),_transcript_variant_X5,_misc_RNA	103443979
50	0	1032	MD17G1074600	Rhomboid-related_intramembrane_serine_protease_family_protein	0	1066	XM_008343656.2	Malus_x_domestica_RHOMBOID-like_protein_9,_chloroplastic_(LOC103404711),_mRNA
54	0	1243	MD12G1024000	alpha/beta-Hydrolases_superfamily_protein	0	1345	XM_008388777.2	Malus_x_domestica_uncharacterized_LOC103449455_(LOC103449455),_mRNA	103444940
55	0	1137	MD12G1018700	Aldolase_superfamily_protein	0	1166	XM_008388721.2	Malus_x_domestica_fructose-bisphosphate_aldolase,_cytoplasmic_isozyme-like_(LOC103449400),_mRNA
56	9e-25	116	MD09G1019000	ATP12_protein-related	0	756	XM_008349787.3	Malus domestica ATP synthase mitochondrial F1 complex assembly factor 2-like (LOC103411138), mRNA
57	2e-127	457	MD08G1115900	catalytics	9.68e-127	466	XM_008379867.2	Malus_x_domestica_ER_membrane_protein_complex_subunit_1-like_(LOC103441166),_mRNA	103405548
61	2e-39	165	MD07G1108000	unknown	3.69e-86	331	XR_528454.1	Malus_x_domestica_uncharacterized_LOC103428468_(LOC103428468),_ncRNA	103402687
63	0	1270	MD12G1018700	Aldolase_superfamily_protein	0	1310	XM_008388721.2	Malus_x_domestica_fructose-bisphosphate_aldolase,_cytoplasmic_isozyme-like_(LOC103449400),_mRNA	103429705
71	0	993	MD12G1092100	Single-stranded_nucleic_acid_binding_R3H_protein	0	1014	XM_008361240.2	Malus_x_domestica_R3H_domain-containing_protein_2-like_(LOC103423167),_mRNA	103452756
72	0	1213	MD10G1341000	Domain_of_unknown_function_(DUF2431)	0	1242	XM_008385986.2	Malus_x_domestica_uncharacterized_protein_At4g26485-like_(LOC103446836),_transcript_variant_X1,_mRNA	103425825
74	0	971	MD15G1418700	partner_of_Y14-MAGO	0	979	XM_008341051.2	Malus_x_domestica_partner_of_Y14_and_mago_(LOC103402313),_mRNA
75	0	1196	MD15G1383700	Eukaryotic_aspartyl_protease_family_protein	0	1153	XM_029094396.1	Malus domestica aspartyl protease AED3 (LOC114821588), mRNA	ARF
76	0	1415	MD10G1082800	4-hydroxy-3-methylbut-2-enyl_diphosphate_reductase	0	1443	XM_008358773.2	Malus_x_domestica_4-hydroxy-3-methylbut-2-enyl_diphosphate_reductase,_chloroplastic-like_(LOC103420733),_mRNA
78	4e-123	441	MD10G1110700	F-box_family_protein	1.13e-121	449	XM_029109693.1	Malus domestica F-box protein SKIP22-like (LOC103436313), mRNA
80	0	1218	MD06G1013000	RING/U-box_superfamily_protein	0	1229	XM_008375220.2	Malus_x_domestica_E3_ubiquitin-protein_ligase_RNF6_(LOC103436767),_transcript_variant_X1,_mRNA	103403995
81	0	1352	MD15G1349900	Tetratricopeptide_repeat_(TPR)-like_superfamily_protein	0	1376	XM_017337338.1	Malus_x_domestica_small_glutamine-rich_tetratricopeptide_repeat-containing_protein_(LOC103454111),_mRNA	114824927
82	0	1357	MD00G1053900	Integrin-linked_protein_kinase_family	0	1399	XM_029098882.1	Malus domestica integrin-linked protein kinase 1-like (LOC103405799), mRNA	103403075
83	0	695	MD14G1199200	pentatricopeptide_(PPR)_repeat-containing_protein	0	911	XM_008395117.2	Malus_x_domestica_pentatricopeptide_repeat-containing_protein_At1g74600,_chloroplastic_(LOC103455528),_mRNA
85	0	1191	MD16G1288300	Protein_of_unknown_function	0	1254	XM_009344926.2	Pyrus_x_bretschneideri_uncharacterized_LOC103935171_(LOC103935171),_mRNA	103450354
86	0	1065	MD01G1119800	Cleavage_and_polyadenylation_specificity_factor_(CPSF)_A_subunit_protein	0	1201	XM_029100873.1	Malus domestica spliceosome-associated protein 130 A (LOC103433519), mRNA
87	0	1413	MD05G1200100	conserved_peptide_upstream_open_reading_frame_7	0	1234	XM_029102617.1	Malus domestica transcription factor bHLH155-like (LOC114824912), transcript variant X1, mRNA
88	0	1119	MD12G1158400	fructokinase-like_1	0	1123	XM_008352286.2	Malus_x_domestica_fructokinase-like_1,_chloroplastic_(LOC103413843),_mRNA	103409732
91	0	1348	MD05G1250300	HISTIDINE_TRIAD_NUCLEOTIDE-BINDING_2	0	1317	XM_017332223.1	Malus_x_domestica_14_kDa_zinc-binding_protein_(LOC103435287),_mRNA	103447094	KEGG hit; CHO metabolism
93	0	868	MD17G1280500	clathrin_adaptor_complexes_medium_subunit_family_protein	0	885	XM_008355648.2	Malus_x_domestica_coatomer_subunit_delta-like_(LOC103417462),_mRNA	103420331
94	0	1314	MD11G1146100	lactoylglutathione_lyase_family_protein_/_glyoxalase_I_family_protein	0	1341	XM_008387302.2	Malus_x_domestica_lactoylglutathione_lyase_(LOC103448063),_transcript_variant_X2,_mRNA
95	0	1400	MD11G1146100	lactoylglutathione_lyase_family_protein_/_glyoxalase_I_family_protein	0	1426	XM_008387302.2	Malus_x_domestica_lactoylglutathione_lyase_(LOC103448063),_transcript_variant_X2,_mRNA	103449400	KEGG hit, CHO metabolism
96	0	1575	MD11G1024200	Protein_of_unknown_function	0	1598	XM_008360637.2	Malus_x_domestica_uncharacterized_LOC103422577_(LOC103422577),_transcript_variant_X1,_mRNA
97	0	1521	MD09G1288000	ADP-ribosylation_factor_A1E	0	1513	XM_008383233.2	Malus_x_domestica_ADP-ribosylation_factor_(ARF),_transcript_variant_X2,_mRNA
100	0	1465	MD17G1096200	glutamate_receptor_5	0	1489	XM_008343777.2	Malus_x_domestica_glutamate_receptor_3.7-like_(LOC103404811),_mRNA	ALF6
101	0	1047	MD15G1148000	ribosomal_protein_L5_B	0	1081	XM_008396055.2	Malus_x_domestica_60S_ribosomal_protein_L5-like_(LOC103456347),_mRNA	103449455
103	0	976	MD04G1226400	WRKY_DNA-binding_protein_74	0	970	XM_008347498.2	Malus_x_domestica_probable_WRKY_transcription_factor_74_(LOC103408663),_mRNA	103410985
104	0	1411	MD05G1041300	Mitochondrial_transcription_termination_factor_family_protein	0	1367	XM_008383798.2	Malus_x_domestica_uncharacterized_LOC103444852_(LOC103444852),_mRNA
106	0	951	MD01G1237100	Acyl-CoA_N-acyltransferases_(NAT)_superfamily_protein	0	972	XM_008383915.2	Malus_x_domestica_histone_acetyltransferase_MCC1-like_(LOC103444940),_transcript_variant_X2,_mRNA
108	0	1876	MD02G1318800	RING/U-box_superfamily_protein	0	1916	XM_008356710.2	Malus_x_domestica_uncharacterized_LOC103418602_(LOC103418602),_transcript_variant_X2,_mRNA	103449483
109	0	1559	MD17G1213400	Ubiquitin_system_component_Cue_protein	0	1585	XM_008375760.2	Malus_x_domestica_uncharacterized_LOC103437285_(LOC103437285),_mRNA
110	3e-33	143	MD02G1290900	Protein_of_unknown_function	no_data	no_data	XM_008346366.3	Malus domestica protein LNK2-like (LOC103407428), transcript variant X1, mRNA
111	0	987	MD03G1244800	gamma-glutamyl_hydrolase_2	0	970	XM_008346943.2	Malus_x_domestica_gamma-glutamyl_hydrolase_2-like_(LOC103408080),_mRNA	AMY10
113	2e-139	497	MD07G1146500	TRICHOME_BIREFRINGENCE-LIKE_25	1.87e-138	505	XM_008366602.2	Malus_x_domestica_protein_trichome_birefringence-like_25_(LOC103428502),_mRNA	103414581
114	0	729	MD08G1010600	Calcium-dependent_lipid-binding_(CaLB_domain)_family_protein	0	693	XM_008358904.2	Malus_x_domestica_synaptotagmin-2-like_(LOC103420861),_mRNA	103437742
116	0	1490	MD06G1170800	modifier_of_snc1	0	1190	XM_017332822.1	Malus_x_domestica_protein_MODIFIER_OF_SNC1_1-like_(LOC108173559),_mRNA	103448650
118	3e-180	632	MD02G1282600	Dynamin_related_protein_4C	0	1037	XR_524775.1	Malus_x_domestica_dynamin-related_protein_4C-like_(LOC103407440),_misc_RNA	108171986
119	0	1617	MD01G1102900	Protein_of_unknown_function	0	1664	XM_008365745.2	Malus_x_domestica_uncharacterized_LOC103427648_(LOC103427648),_mRNA	108174407
120	2e-76	288	MD06G1014000	UDP-Glycosyltransferase_superfamily_protein	0	1160	XM_008358210.2	Malus_x_domestica_UDP-glycosyltransferase_73C6-like_(LOC103420144),_mRNA	103407894
121	0	870	MD15G1037700	chromatin_remodeling_factor_CHD3_(PICKLE)	0	880	XM_008381505.2	Malus_x_domestica_CHD3-type_chromatin-remodeling_factor_PICKLE-like_(LOC103442685),_mRNA	103443389
122	0	742	MD15G1007600	Alba_DNA/RNA-binding_protein	0	715	XM_008389690.2	Malus_x_domestica_ribonuclease_P_protein_subunit_p25-like_protein_(LOC103450354),_mRNA	103437938
124	0	1258	MD07G1138200	beta-amylase_7	0	1271	XM_017323283.1	Malus_x_domestica_beta-amylase_7_(LOC103401914),_transcript_variant_X3,_mRNA	103453884
126	0	1382	MD14G1222500	Protein_of_unknown_function	0	1417	XM_008362675.2	Malus_x_domestica_pre-rRNA-processing_protein_TSR1_homolog_(LOC103424583),_mRNA	103404032
127	0	1869	MD09G1188600	Homeodomain-like/winged-helix_DNA-binding_family_protein	0	1899	XM_008394157.2	Malus_x_domestica_telomere_repeat-binding_factor_4_(LOC103454560),_mRNA	103420262
128	0	1804	MD04G1055700	glutamate_dehydrogenase_2	0	1382	XM_029100971.1	Malus domestica glutamate dehydrogenase 2-like (LOC114824344), mRNA	103418716
129	2e-125	450	MD04G1103200	NAD(P)-binding_Rossmann-fold_superfamily_protein	4.1e-125	460	XM_008371508.2	Malus_x_domestica_uncharacterized_protein_At1g32220,_chloroplastic_(LOC103433266),_mRNA	103439716
130	0	1530	MD11G1027800	Protein_of_unknown_function	0	1568	XM_008386332.2	Malus_x_domestica_uncharacterized_LOC103447151_(LOC103447151),_mRNA	103437184
131	0	1065	MD14G1147600	MEI2-like_protein_1	0	1085	XM_017326773.1	Malus_x_domestica_protein_MEI2-like_1_(LOC103415122),_transcript_variant_X3,_mRNA	103426732
132	0	874	MD05G1030200	like_COV_2	0	848	XM_008370943.2	Malus_x_domestica_protein_LIKE_COV_2-like_(LOC103432743),_mRNA	103445302
133	0	1200	MD15G1293600	casein_kinase_alpha_1	0	1219	XM_017323325.1	Malus_x_domestica_casein_kinase_II_subunit_alpha-like_(LOC103401481),_mRNA
134	0	1490	MD15G1293600	casein_kinase_alpha_1	0	1541	XM_017323325.1	Malus_x_domestica_casein_kinase_II_subunit_alpha-like_(LOC103401481),_mRNA
135	0	1447	MD15G1007600	Alba_DNA/RNA-binding_protein	0	1491	XM_008389690.2	Malus_x_domestica_ribonuclease_P_protein_subunit_p25-like_protein_(LOC103450354),_mRNA	103406371
136	0	1146	MD17G1212500	Protein_kinase_superfamily_protein	0	1122	XM_008375747.2	Malus_x_domestica_PTI1-like_tyrosine-protein_kinase_At3g15890_(LOC103437273),_mRNA
137	0	1375	MD14G1222500	Protein_of_unknown_function	0	1404	XM_008362675.2	Malus_x_domestica_pre-rRNA-processing_protein_TSR1_homolog_(LOC103424583),_mRNA
139	2e-24	114	MD01G1087100	DHHC-type_zinc_finger_family_protein	7.15e-93	353	XM_008340953.2	Malus_x_domestica_protein_AIG1-like_(LOC103402210),_transcript_variant_X4,_mRNA	103450086
140	0	1337	MD06G1167500	histone_deacetylase_6	0	869	XM_008353564.3	Malus domestica histone deacetylase 6-like (LOC103415224), transcript variant X2, mRNA	103402341
143	0	939	MD01G1120300	dehydroascorbate_reductase_2	0	915	NM_001294126.1	Malus_domestica_glutathione_S-transferase_DHAR2-like_(DHAR),_mRNA
144	0	1016	MD10G1043700	glutamate_dehydrogenase_1	0	957	XM_008391545.2	Malus_x_domestica_glutamate_dehydrogenase_1-like_(LOC103452065),_transcript_variant_X1,_mRNA	103410608	KEGG hit; glutathione metabolism
145	0	1691	MD01G1079300	P-loop_containing_nucleoside_triphosphate_hydrolases_superfamily_protein	0	1735	XM_017324398.1	Malus_x_domestica_DEAD-box_ATP-dependent_RNA_helicase_25-like_(LOC103406205),_mRNA	103403013
146	0	951	MD11G1051700	disease_resistance_protein_(TIR-NBS-LRR_class)	0	675	XM_029088089.1	Malus domestica putative disease resistance protein RGA3 (LOC103412765), transcript variant X2, mRNA	103434513
147	0	1741	MD14G1235400	golgin_candidate_2	0	1790	XM_008395194.2	Malus_x_domestica_golgin_candidate_2_(LOC103455618),_mRNA
148	0	1550	MD14G1100100	FAD-dependent_oxidoreductase_family_protein	0	1537	XM_008394288.2	Malus_x_domestica_L-2-hydroxyglutarate_dehydrogenase,_mitochondrial-like_(LOC103454693),_transcript_variant_X3,_mRNA	103433112
149	0	1326	MD08G1064900	Protein_of_unknown_function_(DUF803)	0	1354	XM_008379477.2	Malus_x_domestica_probable_magnesium_transporter_NIPA9_(LOC103440775),_transcript_variant_X1,_mRNA
152	0	1415	MD00G1009000	VALINE-TOLERANT_1	0	1419	XM_008373501.2	Malus_x_domestica_acetolactate_synthase_small_subunit_1,_chloroplastic-like_(LOC103435112),_mRNA
153	3e-166	585	MD10G1305900	phosphoinositide_binding	2.35e-157	568	XM_008385750.2	Malus_x_domestica_nitric_oxide_synthase-interacting_protein-like_(LOC103446612),_mRNA	103411138
154	0	1317	MD10G1305900	phosphoinositide_binding	0	1306	XM_008385750.2	Malus_x_domestica_nitric_oxide_synthase-interacting_protein-like_(LOC103446612),_mRNA	103434495
155	1e-102	374	MD03G1285900	thiamin_pyrophosphokinase1	7.2e-88	337	XM_017331548.1	Malus_x_domestica_thiamine_pyrophosphokinase_1-like_(LOC103432577),_transcript_variant_X2,_mRNA	103403033
156	0	1306	MD13G1054700	basic_helix-loop-helix_(bHLH)_DNA-binding_superfamily_protein	0	1219	XM_008391138.3	Malus domestica transcription factor bHLH49-like (LOC103451720), mRNA	103423551
157	1e-50	201	MD13G1087000	Putative_thiol-disulphide_oxidoreductase_DCC	no_data	no_data	no_data	no_data
159	0	1288	MD13G1087000	Putative_thiol-disulphide_oxidoreductase_DCC	0	1323	XM_008391352.2	Malus_x_domestica_uncharacterized_protein_YuxK-like_(LOC103451911),_mRNA	IAA4; 103434165	KEGG hit
160	0	1541	MD10G1305900	phosphoinositide_binding	0	1539	XM_008385750.2	Malus_x_domestica_nitric_oxide_synthase-interacting_protein-like_(LOC103446612),_mRNA
161	5e-146	518	MD14G1023500	Thioredoxin_family_protein	2.04e-143	521	XM_008393594.2	Malus_x_domestica_uncharacterized_LOC103454006_(LOC103454006),_mRNA
162	0	1462	MD11G1049800	ABC_transporter_of_the_mitochondrion_3	0	1526	XM_029088077.1	Malus domestica ABC transporter B family member 25, mitochondrial (LOC103419512), mRNA	103430506	KEGG hit
163	0	1566	MD04G1198400	pseudouridine_synthase_and_archaeosine_transglycosylase_(PUA)_domain-containing_protein	0	1609	XM_008372198.2	Malus_x_domestica_malignant_T-cell-amplified_sequence_1_homolog_(LOC103433905),_mRNA
166	0	1624	MD07G1274000	NAD(P)-binding_Rossmann-fold_superfamily_protein	0	1459	XM_017333418.1	Malus_x_domestica_short-chain_dehydrogenase_TIC_32,_chloroplastic-like_(LOC103439779),_mRNA	103454657
167	0	1220	MD09G1209600	RING-H2_finger_C1A	0	1286	XM_008382694.2	Malus_x_domestica_probable_E3_ubiquitin-protein_ligase_RHC1A_(LOC103443795),_transcript_variant_X2,_mRNA	103445322
168	2e-175	616	MD09G1017900	zinc_finger_(C3HC4-type_RING_finger)_family_protein	3.42e-71	281	XM_008359641.2	Malus_x_domestica_glycosyltransferase_family_92_protein_RCOM_0530710-like_(LOC103421595),_mRNA
169	0	1528	MD17G1143000	vacuolar_ATP_synthase_subunit_D_(VATD)_/_V-ATPase_D_subunit_/_vacuolar_proton_pump_D_subunit_(VATPD)	0	1541	XM_008355423.2	Malus_x_domestica_V-type_proton_ATPase_subunit_D-like_(LOC103417231),_mRNA	BHLH15
170	0.12	39.2	MD05G1310700	unknown	no_data	no_data	no_data	no_data	103451720
173	0	859	MD17G1042000	ADP-glucose_pyrophosphorylase_family_protein	0	880	XM_008363928.2	Malus_x_domestica_mannose-1-phosphate_guanyltransferase_alpha-like_(LOC103425825),_mRNA	103429341
176	2e-140	499	MD10G1156700	Protein_of_unknown_function_(DUF760)	2.41e-137	501	XM_008384364.2	Malus_x_domestica_UV-B-induced_protein_At3g17800,_chloroplastic-like_(LOC103445364),_mRNA	103445714
180	0.028	41	MD12G1067100	oligouridylate_binding_protein_1B	no_data	no_data	XM_008393962.3	Malus domestica uncharacterized LOC103454366 (LOC103454366), transcript variant X1, mRNA	114821547
181	4e-133	475	MD05G1093000	Protein_of_unknown_function	8.74e-132	483	XM_008374850.2	Malus_x_domestica_uncharacterized_LOC103436424_(LOC103436424),_transcript_variant_X1,_mRNA	108171407
183	0	1375	MD01G1102600	SERINE_CARBOXYPEPTIDASE-LIKE_49	0	1397	XM_008365322.2	Malus_x_domestica_serine_carboxypeptidase-like_(LOC103427228),_mRNA	103451729
184	0	1505	MD11G1008900	O-Glycosyl_hydrolases_family_17_protein	0	1561	XM_008351192.2	Malus_x_domestica_glucan_endo-1,3-beta-glucosidase_4-like_(LOC103412647),_transcript_variant_X2,_mRNA	103431468
185	0	1103	MD17G1034100	DegP_protease_1	0	1123	XM_008370236.2	Malus_x_domestica_protease_Do-like_1,_chloroplastic_(LOC103432070),_partial_mRNA	103401914
186	0	706	MD15G1163400	RING/U-box_superfamily_protein	0	723	XM_008338745.2	Malus_x_domestica_uncharacterized_LOC103400059_(LOC103400059),_transcript_variant_X2,_mRNA	103449612
187	0	700	MD00G1164900	DNA_glycosylase_superfamily_protein	1.09e-155	562	XM_029098681.1	Malus domestica uncharacterized LOC114823225 (LOC114823225), mRNA	103443145
188	0	1660	MD11G1266000	F-box/RNI-like/FBD-like_domains-containing_protein	0	1862	XM_017335457.1	Malus_x_domestica_F-box/FBD/LRR-repeat_protein_At1g16930-like_(LOC103448784),_transcript_variant_X2,_mRNA
196	0	1698	MD09G1179900	20S_proteasome_subunit_PAA2	0	1733	XM_008393190.2	Malus_x_domestica_proteasome_subunit_alpha_type-6_(LOC103453636),_transcript_variant_X1,_mRNA	103451436
197	4e-160	565	MD07G1253900	phosphate_starvation-induced_gene_3	0	747	XM_008364544.2	Malus_x_domestica_putative_glycerol-3-phosphate_transporter_1_(LOC103426458),_mRNA	103420861
198	0	1252	MD14G1042400	Ribosomal_protein_L22p/L17e_family_protein	0	1351	XM_017329276.1	Malus_x_domestica_50S_ribosomal_protein_L22,_chloroplastic-like_(LOC108172127),_mRNA	103419660
199	0	1837	MD14G1042400	Ribosomal_protein_L22p/L17e_family_protein	0	1888	XM_017329276.1	Malus_x_domestica_50S_ribosomal_protein_L22,_chloroplastic-like_(LOC108172127),_mRNA	103405153
200	0	1171	MD15G1131600	Tetratricopeptide_repeat_(TPR)-like_superfamily_protein	0	1194	XM_017322649.1	Malus_x_domestica_tetratricopeptide_repeat_protein_33_(LOC103456251),_transcript_variant_X1,_mRNA	103412153
201	0	1079	MD06G1142400	purple_acid_phosphatase_27	0	1098	XM_008376021.2	Malus_x_domestica_probable_inactive_purple_acid_phosphatase_27_(LOC103437540),_mRNA
204	5e-149	527	MD10G1126100	Aminotransferase-like	8.8e-127	466	XM_017335148.1	Malus_x_domestica_uncharacterized_LOC108174407_(LOC108174407),_mRNA	103401481	KEGG hit; circadian clock; http://dx.doi.org/10.1104%2Fpp.111.179846
205	0	1299	MD14G1042400	Ribosomal_protein_L22p/L17e_family_protein	0	1387	XM_017329276.1	Malus_x_domestica_50S_ribosomal_protein_L22,_chloroplastic-like_(LOC108172127),_mRNA
206	0	1572	MD05G1334500	glycine-rich_protein	0	1967	XM_008372998.2	Malus_x_domestica_uncharacterized_protein_At5g39570_(LOC103434642),_mRNA
209	1e-87	324	MD10G1249300	unknown	1.55e-89	342	XR_528658.2	Malus_x_domestica_uncharacterized_LOC103429641_(LOC103429641),_ncRNA	103424128
211	5e-140	497	MD04G1220300	Ribosomal_protein_S24e_family_protein	7.38e-138	503	XM_008372449.2	Malus_x_domestica_40S_ribosomal_protein_S24-1_(LOC103434141),_mRNA	103441166
213	0	1169	MD09G1096300	NAD(P)H_dehydrogenase_B1	0	1194	XM_008381344.2	Malus_x_domestica_external_alternative_NAD(P)H-ubiquinone_oxidoreductase_B1,_mitochondrial_(LOC103442543),_mRNA	103420957
214	0	1137	MD01G1227300	Protein_of_unknown_function	0	1160	XM_008349040.2	Malus_x_domestica_uncharacterized_LOC103410322_(LOC103410322),_mRNA	114822120
215	1e-54	214	MD04G1225000	AUX/IAA_transcriptional_regulator_family_protein	4.55e-50	211	NM_001300877.1	Malus_domestica_auxin-responsive_protein_IAA3-like_(IAA4),_mRNA	103450871
216	3e-63	242	MD10G1078600	MED32	4.52e-55	228	XM_008389157.2	Malus_x_domestica_mediator_of_RNA_polymerase_II_transcription_subunit_32_(LOC103449835),_mRNA	114826909
217	0	686	MD17G1139600	unknown	0	669	XM_008344147.2	Malus_x_domestica_uncharacterized_LOC103405180_(LOC103405180),_transcript_variant_X2,_mRNA
218	0	711	MD02G1009300	aldehyde_dehydrogenase_11A3	0	715	XM_008386274.2	Malus_x_domestica_NADP-dependent_glyceraldehyde-3-phosphate_dehydrogenase_(LOC103447094),_mRNA
219	0	1166	MD15G1334300	smr_(Small_MutS_Related)_domain-containing_protein	0	1188	XM_017324251.1	Malus_x_domestica_uncharacterized_LOC103405621_(LOC103405621),_transcript_variant_X2,_mRNA	103442685
222	0	935	MD15G1042300	RNA_recognition_motif_(RRM)-containing_protein	0	952	XM_017334335.1	Malus_x_domestica_protein_RRC1-like_(LOC103442265),_transcript_variant_X5,_mRNA
223	0	957	MD04G1225000	AUX/IAA_transcriptional_regulator_family_protein	0	977	NM_001300877.1	Malus_domestica_auxin-responsive_protein_IAA3-like_(IAA4),_mRNA	103440745
226	0	717	MD15G1217600	tubulin-tyrosine_ligases	0	726	XM_008339627.2	Malus_x_domestica_tubulin--tyrosine_ligase-like_protein_12_(LOC103400934),_mRNA
227	0	1131	MD09G1256300	Pathogenesis-related_thaumatin_superfamily_protein	0	1181	AY792598.1	Malus_x_domestica_clone_M2-PM1_thaumatin-like_protein_precursor_(Mal_d_2.01A)_gene,_complete_cds	103444500
230	2e-123	443	MD16G1051400	Metal-dependent_phosphohydrolase	8.93e-117	433	XM_008363522.2	Malus_x_domestica_HD_domain-containing_protein_C4G3.17-like_(LOC103425446),_mRNA
231	0	1090	MD14G1179800	pantothenate_kinase_2	0	1099	XM_008394807.2	Malus_x_domestica_pantothenate_kinase_2_(LOC103455216),_mRNA
232	4e-80	298	MD15G1031400	Sugar_isomerase_(SIS)_family_protein	2.78e-37	169	XM_009371151.2	Pyrus_x_bretschneideri_protein_trichome_birefringence_(LOC103958830),_mRNA	103417462
233	0	1519	MD07G1085200	zinc_ion_binding	0	1557	XM_008377163.2	Malus_x_domestica_uncharacterized_LOC103438629_(LOC103438629),_mRNA	103433519
234	2e-13	77	MD16G1161000	MLP-like_protein_423	no_data	no_data	NM_001297677.1	Malus domestica major allergen Pru ar 1-like (LOC103403675), mRNA	103455491
235	0	679	MD14G1219900	Protein_of_unknown_function	0	1075	XM_008376486.2	Malus_x_domestica_protein_MIZU-KUSSEI_1_(LOC103437957),_mRNA	103435644
236	0	892	MD00G1140600	HIT_zinc_finger	0	900	XM_008388490.2	Malus_x_domestica_uncharacterized_LOC103449200_(LOC103449200),_transcript_variant_X2,_mRNA	103403260
239	0	1059	MD09G1291300	Protein_of_unknown_function	0	1083	XM_008383405.2	Malus_x_domestica_uncharacterized_LOC103444481_(LOC103444481),_mRNA
240	0	1068	MD09G1013200	Protein_of_unknown_function	0	1109	XM_017325772.1	Malus_x_domestica_uncharacterized_protein_At3g27210-like_(LOC103411297),_mRNA	103416127
242	0	1348	MD15G1031400	Sugar_isomerase_(SIS)_family_protein	0	1382	XM_008379113.2	Malus_x_domestica_glucose-6-phosphate_isomerase,_cytosolic_(LOC103440430),_transcript_variant_X2,_mRNA
243	0	783	MD17G1074400	acclimation_of_photosynthesis_to__environment	0	723	XM_008343654.2	Malus_x_domestica_thylakoid_membrane_protein_slr0575-like_(LOC103404708),_mRNA
244	0	1507	MD04G1226800	TPX2_(targeting_protein_for_Xklp2)_protein_family	0	1513	XM_008372493.2	Malus_x_domestica_protein_WVD2-like_1_(LOC103434181),_mRNA	114824912
245	0	825	MD16G1161000	MLP-like_protein_423	0	808	NM_001297677.1	Malus_domestica_major_allergen_Pru_ar_1-like_(LOC103403675),_mRNA
246	0	976	MD15G1204800	K+_efflux_antiporter_4	0	1005	XM_008339461.2	Malus_x_domestica_K(+)_efflux_antiporter_4_(LOC103400793),_transcript_variant_X1,_mRNA	103450984
248	0	1609	MD13G1056100	BES1-interacting_Myc-like_protein_2	0	1639	XM_008391146.2	Malus_x_domestica_transcription_factor_BIM2_(LOC103451729),_mRNA
249	2e-13	78.8	MD02G1290900	Protein_of_unknown_function	no_data	no_data	no_data	no_data
250	0	1211	MD09G1284400	genomes_uncoupled_1	0	1229	XM_008383203.2	Malus_x_domestica_pentatricopeptide_repeat-containing_protein_At2g31400,_chloroplastic_(LOC103444273),_transcript_variant_X1,_mRNA	103452038
252	0	1256	MD10G1211200	zinc_finger_(MYND_type)_family_protein_/_programmed_cell_death_2_C-terminal_domain-containing_protein	0	1280	XM_008384930.2	Malus_x_domestica_programmed_cell_death_protein_2-like_(LOC103445878),_mRNA	103419881
253	0	1088	MD10G1037400	unknown	6.66e-143	520	XM_009344438.2	Pyrus_x_bretschneideri_uncharacterized_LOC103934691_(LOC103934691),_transcript_variant_X4,_mRNA	114821634
254	9e-17	89.7	MD06G1022500	unknown	0	1033	XM_009361759.2	Pyrus_x_bretschneideri_uncharacterized_LOC103950536_(LOC103950536),_mRNA	103436442
255	0	1011	MD06G1021300	Leucine-rich_repeat_protein_kinase_family_protein	0	1026	XM_008375273.2	Malus_x_domestica_LRR_receptor-like_serine/threonine-protein_kinase_FEI_2_(LOC103436826),_mRNA	103435871
256	0	820	MD07G1276200	Methyltransferase_MT-A70_family_protein	0	887	XM_008381735.2	Malus_x_domestica_methyltransferase-like_protein_1_(LOC103442951),_mRNA
257	0	801	MD02G1083400	Homeodomain-like/winged-helix_DNA-binding_family_protein	0	769	XM_008389980.2	Malus_x_domestica_single_myb_histone_4-like_(LOC103450610),_mRNA	103423557
258	0	1131	MD02G1060000	Exostosin_family_protein	0	1129	XM_008364727.2	Malus_x_domestica_probable_glycosyltransferase_At3g07620_(LOC103426646),_transcript_variant_X2,_mRNA
259	7e-09	62.6	MD02G1300600	unknown	no_data	no_data	no_data	no_data
260	2e-76	286	MD15G1438400	Translation_elongation_factor_EF1B	3.42e-71	281	XM_008341190.2	Malus_x_domestica_elongation_factor_1-gamma_(LOC103402435),_mRNA	103449002
262	0	1068	MD16G1175400	tubby_like_protein_3	0	1164	XM_008342624.2	Malus_x_domestica_tubby-like_F-box_protein_3_(TLP5),_transcript_variant_X1,_mRNA	103416907
263	1e-128	461	MD11G1241900	Aluminium_induced_protein_with_YGL_and_LRDR_motifs	6.9e-118	436	XM_008387913.1	Malus_x_domestica_stem-specific_protein_TSJT1_(LOC103448650),_mRNA	103424203
268	0	915	MD12G1231600	copper/zinc_superoxide_dismutase_1	0	950	XM_008390398.2	Malus_x_domestica_superoxide_dismutase_[Cu-Zn]_1-like_(LOC103450984),_transcript_variant_X1,_mRNA	103452779
270	0	1517	MD07G1100100	DNAJ_homologue_2	0	1537	XM_017333417.1	Malus_x_domestica_dnaJ_protein_homolog_2-like_(LOC103438978),_transcript_variant_X2,_mRNA
271	2e-143	509	MD12G1211900	pseudouridine_synthase_and_archaeosine_transglycosylase_(PUA)_domain-containing_protein	1.44e-139	508	XM_008390307.2	Malus_x_domestica_malignant_T-cell-amplified_sequence_1_homolog_(LOC103450900),_mRNA
274	0	1256	MD17G1030300	sirohydrochlorin_ferrochelatase_B	0	1380	XM_008343495.2	Malus_x_domestica_sirohydrochlorin_ferrochelatase,_chloroplastic_(LOC103404567),_mRNA
276	0	1608	MD15G1283600	accelerated_cell_death_2_(ACD2)	0	1637	XM_008340090.2	Malus_x_domestica_red_chlorophyll_catabolite_reductase,_chloroplastic_(LOC103401375),_mRNA
278	5e-65	250	MD16G1230600	Peptidase_S41_family_protein	1.59e-139	508	XR_001951903.1	Pyrus_x_bretschneideri_carboxyl-terminal-processing_peptidase_2,_chloroplastic-like_(LOC103933641),_transcript_variant_X3,_misc_RNA
279	0	1604	MD06G1172000	tryptophan_biosynthesis_1	0	1668	XM_008376201.2	Malus_x_domestica_anthranilate_phosphoribosyltransferase,_chloroplastic_(LOC103437705),_mRNA	103416945
280	6e-64	246	MD10G1234800	exocyst_complex_component_84B	no_data	no_data	XM_008352280.3	Malus domestica exocyst complex component EXO84C-like (LOC103413839), transcript variant X2, mRNA	103406468
281	1e-41	172	MD12G1126100	Homeodomain-like_superfamily_protein	6.53e-44	191	XM_017327841.1	Malus_x_domestica_protein_REVEILLE_8-like_(LOC103419312),_mRNA
283	0	1793	MD17G1226200	Leucine-rich_receptor-like_protein_kinase_family_protein	0	1829	XM_008344597.2	Malus_x_domestica_putative_leucine-rich_repeat_receptor-like_serine/threonine-protein_kinase_At2g24130_(LOC103405586),_mRNA	103455413
284	0	1624	MD05G1238900	organic_cation/carnitine_transporter_3	0	1694	XM_008373745.2	Malus_x_domestica_organic_cation/carnitine_transporter_3_(LOC103435356),_mRNA
287	0	1411	MD16G1197900	Kinase_interacting_(KIP1-like)_family_protein	0	1441	XM_017326623.1	Malus_x_domestica_protein_NETWORKED_1B-like_(LOC103414678),_mRNA
288	0	1368	MD16G1041100	Adenine_nucleotide_alpha_hydrolases-like_superfamily_protein	0	1399	XM_008341438.2	Malus_x_domestica_universal_stress_protein_YxiE_(LOC103402687),_mRNA
292	0.045	41	MD12G1046700	FAD-linked_oxidases_family_protein	no_data	no_data	XM_008388935.3	Malus domestica D-lactate dehydrogenase [cytochrome], mitochondrial-like (LOC103449603), transcript variant X1, mRNA
295	1e-96	354	MD15G1042200	enhancer_of_rudimentary_protein	4.27e-95	361	XM_008381050.2	Malus_x_domestica_enhancer_of_rudimentary_homolog_(LOC103442273),_mRNA	103436439	KEGG hit; CHO metabolism
296	0	1323	MD16G1152500	Protein_of_unknown_function	0	1354	XM_008363705.2	Malus_x_domestica_uncharacterized_LOC103425615_(LOC103425615),_mRNA
297	0	1471	MD06G1178300	RAC-like_10	0	1253	XM_008394834.2	Malus_x_domestica_rac-like_GTP-binding_protein_ARAC8_(LOC103455244),_mRNA	108173228
298	0	1117	MD00G1104700	myb_domain_protein_42	0	1103	NM_001328960.1	Malus_domestica_protein_ODORANT1-like_(LOC103439463),_mRNA	103432070
299	0	643	MD05G1150900	disease_resistance_protein_(TIR-NBS-LRR_class)	4.26e-165	593	XM_008349336.2	Malus_x_domestica_disease_resistance_protein_TAO1-like_(LOC103410656),_mRNA	DHAR
300	0	708	MD00G1025700	histone_H2A_protein_9	0	869	XM_008354050.2	Malus_x_domestica_probable_histone_H2A_variant_3_(LOC103415757),_transcript_variant_X2,_mRNA	103420449
301	0	1014	MD11G1243800	E2F/DP_family_winged-helix_DNA-binding_domain	0	1406	XM_008361101.2	Malus_x_domestica_vacuolar_protein_sorting-associated_protein_25-like_(LOC103423030),_mRNA	103439518
304	0.002	42.8	MD02G1037600	Protein_of_unknown_function	no_data	no_data	XR_003776605.1	Malus domestica uncharacterized LOC103448416 (LOC103448416), transcript variant X2, misc_RNA	103402210
306	0	1754	MD08G1163300	2-oxoglutarate_(2OG)_and_Fe(II)-dependent_oxygenase_superfamily_protein	0	1799	XM_008390000.2	Malus_x_domestica_protein_DMR6-LIKE_OXYGENASE_1-like_(LOC103450635),_mRNA	114826950
307	3e-28	127	MD05G1153300	BAK1-interacting_receptor-like_kinase_1	2.75e-112	418	XR_532039.2	Malus_x_domestica_uncharacterized_LOC103454657_(LOC103454657),_ncRNA	103417604
308	0	1077	MD15G1424000	Eukaryotic_translation_initiation_factor_eIF2A_family_protein	0	1103	XM_008341134.2	Malus_x_domestica_eukaryotic_translation_initiation_factor_2A_(LOC103402386),_mRNA	103427314
314	0	962	MD13G1082000	Glutathione_S-transferase_family_protein	0	970	XM_008391323.1	Malus_x_domestica_glutathione_S-transferase_U17-like_(LOC103451886),_mRNA	103412765
316	0	1274	MD12G1144400	far-red_elongated_hypocotyl_1	0	1290	XM_008361505.2	Malus_x_domestica_uncharacterized_LOC103423426_(LOC103423426),_transcript_variant_X1,_mRNA	103410656
317	0	1777	MD05G1279300	Remorin_family_protein	0	1797	XM_008373576.2	Malus_x_domestica_uncharacterized_LOC103435179_(LOC103435179),_mRNA	103428462
322	0	1476	MD16G1093400	associated_molecule_with_the_SH3_domain_of_STAM_2	0	1507	XM_017323471.1	Malus_x_domestica_AMSH-like_ubiquitin_thioesterase_2_(LOC103403013),_transcript_variant_X2,_mRNA
323	0	798	MD13G1001400	Calcineurin-like_metallo-phosphoesterase_superfamily_protein	0	800	XM_008390837.2	Malus_x_domestica_phytochrome-associated_serine/threonine-protein_phosphatase-like_(LOC103451436),_transcript_variant_X1,_mRNA
325	0.97	35.6	MD05G1138500	Disease_resistance_protein_(TIR-NBS-LRR_class)_family	no_data	no_data	XM_029102276.1	Malus domestica disease resistance protein RPS6-like (LOC103421064), mRNA	103426416
336	2.4	31.9	MD00G1181800	Mitochondrial_substrate_carrier_family_protein	no_data	no_data	XM_029098806.1	Malus domestica peroxisomal nicotinamide adenine dinucleotide carrier-like (LOC114823318), transcript variant X1, mRNA
337	1e-95	351	MD17G1220700	Domain_of_unknown_function_(DUF298)	1.33e-85	329	XM_017333614.1	Malus_x_domestica_DCN1-like_protein_4_(LOC103438669),_transcript_variant_X4,_mRNA	103402958
338	7e-19	96.9	MD15G1337000	unknown	no_data	no_data	no_data	no_data	103435999
339	0	1730	MD07G1130000	Fatty_acid/sphingolipid_desaturase	0	1768	XM_008386321.2	Malus_x_domestica_delta(8)-fatty-acid_desaturase_1-like_(LOC103447141),_mRNA	103421064
347	0	1595	MD14G1122000	Transmembrane_amino_acid_transporter_family_protein	0	1315	XM_008394216.2	Malus_x_domestica_probable_GABA_transporter_2_(LOC103454622),_mRNA	114823225
348	0.055	41	MD05G1310700	unknown	no_data	no_data	no_data	no_data
352	0	1873	MD00G1009000	VALINE-TOLERANT_1	0	1858	XM_008373501.2	Malus_x_domestica_acetolactate_synthase_small_subunit_1,_chloroplastic-like_(LOC103435112),_mRNA	103446412
354	0	991	MD12G1073700	magnesium-chelatase_subunit_chlH	0	1081	XM_008395978.2	Malus_x_domestica_magnesium-chelatase_subunit_ChlH,_chloroplastic_(LOC103456287),_mRNA
355	0	1884	MD03G1183700	Outward_rectifying_potassium_channel_protein	0	1892	XM_008346792.1	Malus_x_domestica_two-pore_potassium_channel_1-like_(LOC103407916),_transcript_variant_X2,_mRNA
359	0	1328	MD17G1220700	Domain_of_unknown_function_(DUF298)	0	1376	XM_008377213.2	Malus_x_domestica_DCN1-like_protein_4_(LOC103438669),_transcript_variant_X1,_mRNA	103438978
362	0	1947	MD06G1172000	tryptophan_biosynthesis_1	0	1982	XM_008376201.2	Malus_x_domestica_anthranilate_phosphoribosyltransferase,_chloroplastic_(LOC103437705),_mRNA
363	9e-106	385	MD17G1191800	PDI-like_1-6	1.67e-104	392	XM_008344461.2	Malus_x_domestica_protein_disulfide_isomerase-like_1-6_(LOC103405456),_mRNA	103451974
365	5e-109	396	MD17G1191800	PDI-like_1-6	7.7e-108	403	XM_008344461.2	Malus_x_domestica_protein_disulfide_isomerase-like_1-6_(LOC103405456),_mRNA
366	0	1636	MD11G1019400	WUS-interacting_protein_2	0	1424	XM_008367946.2	Malus_x_domestica_putative_UDP-glucose_glucosyltransferase_(LOC103429819),_mRNA
368	0	1781	MD14G1168200	RING_domain_ligase2	0	1945	XM_008369265.2	Malus_x_domestica_E3_ubiquitin-protein_ligase_RGLG2-like_(LOC103431116),_mRNA	103446836
369	0	1721	MD08G1217800	alpha/beta-Hydrolases_superfamily_protein	0	1711	XM_008349634.2	Malus_x_domestica_carboxymethylenebutenolidase_homolog_(LOC103410985),_mRNA
373	0	1689	MD17G1232600	Adaptin_ear-binding_coat-associated_protein_1_NECAP-1	0	1781	XM_008344562.2	Malus_x_domestica_NECAP-like_protein_CG9132_(LOC103405548),_mRNA	103438669
376	0	1122	MD07G1288300	Protein_of_unknown_function	0	1136	XM_008378491.2	Malus_x_domestica_uncharacterized_LOC103439866_(LOC103439866),_mRNA
377	0	1207	MD12G1241700	AUX/IAA_transcriptional_regulator_family_protein	0	1234	XM_008368651.2	Malus_x_domestica_auxin-responsive_protein_IAA3-like_(LOC103430506),_mRNA
378	0	783	MD07G1273300	Oxoglutarate/iron-dependent_oxygenase	0	798	XM_008378377.2	Malus_x_domestica_probable_prolyl_4-hydroxylase_12_(LOC103439769),_transcript_variant_X2,_mRNA	103407440
401	4e-103	376	MD06G1214600	Coatomer	0	660	XM_008395079.2	Malus_x_domestica_coatomer_subunit_alpha-1-like_(LOC103455491),_mRNA	103423030
403	0	1065	MD09G1013200	Protein_of_unknown_function	0	1107	XM_017325772.1	Malus_x_domestica_uncharacterized_protein_At3g27210-like_(LOC103411297),_mRNA	103406818	KEGG hit; translation initiation factor 4A
405	7e-08	57.2	MD09G1013200	Protein_of_unknown_function	no_data	no_data	no_data	no_data	114819615
407	0	1256	MD11G1285000	cyclin_p1	0	1288	XM_008388275.2	Malus_x_domestica_cyclin-P3-1_(LOC103449002),_mRNA	103413196
408	4e-05	48.2	MD02G1037600	Protein_of_unknown_function	no_data	no_data	no_data	no_data	103442273
409	0	1148	MD01G1075300	ubiquitin-conjugating_enzyme_10	0	1072	XM_009378977.2	Pyrus_x_bretschneideri_ubiquitin-conjugating_enzyme_E2-17_kDa_(LOC103965880),_mRNA	103401694
412	2e-105	383	MD00G1129000	Late_embryogenesis_abundant_(LEA)_hydroxyproline-rich_glycoprotein_family	1.81e-74	292	XR_527439.2	Malus_x_domestica_uncharacterized_LOC103422562_(LOC103422562),_ncRNA	103443781
413	3e-50	199	MD09G1272600	unknown	7.37e-166	595	KR534606.1	Malus_hupehensis_var._mengshanensis_mitochondrion,_complete_genome	103431796	KEGG hit; MAPK pathway; multiple stress pathways; positive regulator; TF
414	4e-153	542	MD11G1025000	unknown	0	1059	KT152853.1	Malus_domestica_PHYLLO_(PHYLLO)_gene,_PHYLLO-PGL_allele,_complete_cds	ERS1b
416	2e-21	104	MD09G1272600	unknown	1.58e-167	601	KR534606.1	Malus_hupehensis_var._mengshanensis_mitochondrion,_complete_genome	114821588
417	2e-143	509	MD09G1101900	mitochondrial_editing_factor__22	5.86e-147	532	XM_008381369.2	Malus_x_domestica_pentatricopeptide_repeat-containing_protein_At3g12770-like_(LOC103442568),_mRNA
419	2e-17	91.5	MD13G1064000	Cobalamin_biosynthesis_CobW-like_protein	0	1574	XM_017323422.2	Malus domestica COBW domain-containing protein 1 (LOC103403260), mRNA	103424375
420	5e-145	515	MD00G1129000	Late_embryogenesis_abundant_(LEA)_hydroxyproline-rich_glycoprotein_family	1.7e-119	442	XM_009376515.2	Pyrus_x_bretschneideri_uncharacterized_protein_At1g08160-like_(LOC103963679),_mRNA
421	3e-85	316	MD00G1129000	Late_embryogenesis_abundant_(LEA)_hydroxyproline-rich_glycoprotein_family	1.12e-51	217	XR_527439.2	Malus_x_domestica_uncharacterized_LOC103422562_(LOC103422562),_ncRNA	103424375
422	1e-74	280	MD07G1201400	FKBP-like_peptidyl-prolyl_cis-trans_isomerase_family_protein	1.82e-67	268	KY365544.1	Malus_domestica_cultivar_Golden_Delicious_FK506-binding_protein_(FKBP20-1a)_mRNA,_complete_cds
424	0	1409	MD02G1199700	Protein_of_unknown_function	0	1434	XM_008346157.2	Malus_x_domestica_uncharacterized_LOC103407209_(LOC103407209),_mRNA	114825642
425	5e-57	223	MD09G1272600	unknown	0	1033	KR534606.1	Malus_hupehensis_var._mengshanensis_mitochondrion,_complete_genome	103447499	KEGG hit; translation initiation factor 3 subunit G
426	5e-57	223	MD09G1272600	unknown	0	821	KR534606.1	Malus_hupehensis_var._mengshanensis_mitochondrion,_complete_genome	103434948	KEGG hit; translation initiation factor 4E
427	8e-67	255	MD10G1261900	P-loop_containing_nucleoside_triphosphate_hydrolases_superfamily_protein	8.87e-38	171	XM_008385255.1	Malus_x_domestica_katanin_p60_ATPase-containing_subunit_A-like_2_(LOC103446184),_transcript_variant_X2,_mRNA	103402386
428	0	1462	MD16G1149300	Protein_of_unknown_function	0	1585	XM_008354939.2	Malus_x_domestica_desiccation-related_protein_PCC13-62-like_(LOC103416713),_mRNA	103413839
429	4e-153	542	MD12G1151100	Protein_kinase_superfamily_protein	no_data	no_data	XM_008389609.3	Malus domestica serine/threonine-protein kinase ATG1c (LOC103450279), transcript variant X1, mRNA	103408051
430	0	1388	MD02G1199700	Protein_of_unknown_function	0	1406	XM_008346157.2	Malus_x_domestica_uncharacterized_LOC103407209_(LOC103407209),_mRNA	103426646
431	0	1496	MD11G1028500	Putative_glycosyl_hydrolase_of_unknown_function_(DUF1680)	0	1506	XM_008386305.2	Malus_x_domestica_uncharacterized_LOC103447130_(LOC103447130),_transcript_variant_X1,_mRNA	103442041
432	0	710	MD01G1199100	phosphoprotein_phosphatase_inhibitors	0	704	XM_008379249.2	Malus_x_domestica_protein_phosphatase_inhibitor_2-like_(LOC103440533),_transcript_variant_X4,_mRNA
433	0	673	MD06G1052200	PPPDE_putative_thiol_peptidase_family_protein	0	669	XM_029104536.1	Malus domestica deSI-like protein At4g17486 (LOC103431340), transcript variant X2, mRNA	103405893
434	0	1460	MD06G1170500	UBX_domain-containing_protein	0	1513	XM_008376185.2	Malus_x_domestica_plant_UBX_domain-containing_protein_10-like_(LOC103437695),_mRNA
436	0	1445	MD07G1267300	membrane-associated_progesterone_binding_protein_3	0	1469	XM_008378336.2	Malus_x_domestica_membrane_steroid-binding_protein_2_(LOC103439740),_mRNA
439	0	1232	MD17G1271400	Homeodomain-like_superfamily_protein	0	1088	XM_009372296.2	Malus domestica protein REVEILLE 1-like (LOC103432338), mRNA	103400532
440	0	1676	MD04G1123400	Major_facilitator_superfamily_protein	0	1727	XM_008371641.2	Malus_x_domestica_UNC93-like_protein_3_(LOC103433387),_mRNA	103454693
441	0	1418	MD11G1028500	Putative_glycosyl_hydrolase_of_unknown_function_(DUF1680)	0	1432	XM_008386305.2	Malus_x_domestica_uncharacterized_LOC103447130_(LOC103447130),_transcript_variant_X1,_mRNA	103449603
443	0	1505	MD06G1052200	PPPDE_putative_thiol_peptidase_family_protein	0	1419	XM_009370804.2	Pyrus_x_bretschneideri_deSI-like_protein_At4g17486_(LOC103958526),_transcript_variant_X2,_mRNA	103423426
444	0	1550	MD13G1085900	Sterile_alpha_motif_(SAM)_domain-containing_protein	0	1568	XM_017337135.1	Malus_x_domestica_uncharacterized_LOC103451921_(LOC103451921),_transcript_variant_X3,_mRNA	103447141
445	0	928	MD03G1031400	Kinase-related_protein_of_unknown_function_(DUF1296)	0	917	XM_008354833.2	Malus_x_domestica_GBF-interacting_protein_1-like_(LOC103416590),_mRNA	103448784
447	8e-168	590	MD05G1275500	multidrug_resistance-associated_protein_2	0	778	XM_008385207.2	Malus_x_domestica_ABC_transporter_C_family_member_2_(LOC103446130),_transcript_variant_X2,_mRNA	103408797
448	0	794	MD11G1092800	eukaryotic_translation_initiation_factor_3G1	0	1074	XM_008386696.2	Malus_x_domestica_eukaryotic_translation_initiation_factor_3_subunit_G-A-like_(LOC103447499),_mRNA	103436313
449	0	706	MD05G1153300	BAK1-interacting_receptor-like_kinase_1	0	881	XM_008384316.2	Malus_x_domestica_probably_inactive_leucine-rich_repeat_receptor-like_protein_kinase_At5g48380_(LOC103445322),_mRNA	103445239
452	5e-63	242	MD13G1085900	Sterile_alpha_motif_(SAM)_domain-containing_protein	8.61e-56	230	XM_009362176.2	Pyrus_x_bretschneideri_uncharacterized_LOC103950919_(LOC103950919),_transcript_variant_X2,_mRNA	103427486
453	0	1406	MD15G1160200	RING/U-box_superfamily_protein	0	1439	XM_008338713.2	Malus_x_domestica_uncharacterized_LOC103400032_(LOC103400032),_mRNA	103401097
455	0	843	MD11G1194400	Tetratricopeptide_repeat_(TPR)-like_superfamily_protein	0	811	XM_008361273.2	Malus_x_domestica_mitochondrial_fission_1_protein_A-like_(LOC103423200),_mRNA	FKBP20-1a
456	8e-70	264	MD15G1329800	SAP_domain-containing_protein	6.56e-67	267	XM_008340407.2	Malus_x_domestica_apoptotic_chromatin_condensation_inducer_in_the_nucleus-like_(LOC103401693),_mRNA	103401401
468	1e-68	260	MD02G1216700	ARP2/3_complex_16_kDa_subunit_(p16-Arc)	1.1e-64	259	XM_008345364.2	Malus_x_domestica_actin-related_protein_2/3_complex_subunit_5A_(LOC103406371),_mRNA	103413843
470	0	1618	MD15G1142200	Late_embryogenesis_abundant_protein	0	1674	NM_001293898.1	Malus_domestica_uncharacterized_LOC103456322_(WHY2),_mRNA	103418639
471	0	1297	MD14G1060600	Protein_of_unknown_function	0	1314	XM_008393864.2	Malus_x_domestica_CDK5RAP3-like_protein_(LOC103454265),_mRNA	114823197	KEGG hit; CHO metabolism
473	0	1113	MD05G1361500	Homeodomain-like_superfamily_protein	0	1070	XM_008347571.2	Malus_x_domestica_trihelix_transcription_factor_GTL1-like_(LOC103408746),_mRNA	103455774
474	1e-139	497	MD02G1003900	Protein_of_unknown_function	2.14e-136	497	XM_008385879.2	Malus_x_domestica_protein_FAM133-like_(LOC103446739),_transcript_variant_X2,_mRNA	103436782
475	1e-140	500	MD02G1003900	Protein_of_unknown_function	1.65e-137	501	XM_008385879.2	Malus_x_domestica_protein_FAM133-like_(LOC103446739),_transcript_variant_X2,_mRNA	103435625
476	0	1375	MD11G1074600	smr_(Small_MutS_Related)_domain-containing_protein	0	1393	XM_008368012.2	Malus_x_domestica_SMR_domain-containing_protein_At5g58720-like_(LOC103429887),_mRNA	103416208
478	7e-155	547	MD09G1108800	aconitase_3	5.87e-149	540	XM_008381410.2	Malus_x_domestica_aconitate_hydratase,_cytoplasmic_(LOC103442605),_mRNA	103408080
479	0	1480	MD12G1129400	Glutathione_S-transferase_family_protein	0	1517	XM_008361474.2	Malus_x_domestica_glutathione_S-transferase_L3-like_(LOC103423404),_mRNA	103444273
482	0	1480	MD03G1064800	fructose-2	0	1517	XM_008356746.2	Malus_x_domestica_6-phosphofructo-2-kinase/fructose-2,6-bisphosphatase_(LOC103418639),_mRNA	103439764
483	0	1653	MD15G1384500	AGAMOUS-like_24 = MdDAMa/ MdDAM1	0	1696	XM_008342855.2	Malus_x_domestica_MADS-box_protein_AGL24-like_(LOC103403995),_transcript_variant_X1,_mRNA	103429189
484	0	1094	MD07G1244600	disease_resistance_protein_(TIR-NBS-LRR_class)	0	976	XM_017330410.1	Malus_x_domestica_uncharacterized_LOC103428462_(LOC103428462),_mRNA
485	1e-140	500	MD02G1003900	Protein_of_unknown_function	1.65e-137	501	XM_008385879.2	Malus_x_domestica_protein_FAM133-like_(LOC103446739),_transcript_variant_X2,_mRNA	103452065
487	1e-140	500	MD02G1003900	Protein_of_unknown_function	1.65e-137	501	XM_008385879.2	Malus_x_domestica_protein_FAM133-like_(LOC103446739),_transcript_variant_X2,_mRNA
488	1e-139	497	MD02G1003900	Protein_of_unknown_function	7.69e-136	496	XM_008385879.2	Malus_x_domestica_protein_FAM133-like_(LOC103446739),_transcript_variant_X2,_mRNA
489	2e-46	187	MD08G1095600	long-chain_base1	1.91e-39	176	XM_017333984.1	Malus_x_domestica_long_chain_base_biosynthesis_protein_1-like_(LOC103441092),_transcript_variant_X2,_mRNA	114824344
490	2e-88	327	MD08G1095600	long-chain_base1	3.9e-76	298	XM_017333984.1	Malus_x_domestica_long_chain_base_biosynthesis_protein_1-like_(LOC103441092),_transcript_variant_X2,_mRNA
492	3e-85	316	MD08G1095600	long-chain_base1	6.52e-74	291	XM_017333984.1	Malus_x_domestica_long_chain_base_biosynthesis_protein_1-like_(LOC103441092),_transcript_variant_X2,_mRNA	103404811
493	1e-87	324	MD08G1095600	long-chain_base1	3.03e-70	278	XM_017333984.1	Malus_x_domestica_long_chain_base_biosynthesis_protein_1-like_(LOC103441092),_transcript_variant_X2,_mRNA	103409456
494	2e-92	340	MD08G1095600	long-chain_base1	2.31e-81	315	XM_017333984.1	Malus_x_domestica_long_chain_base_biosynthesis_protein_1-like_(LOC103441092),_transcript_variant_X2,_mRNA	103451886
498	7e-78	291	MD08G1095600	long-chain_base1	2.36e-68	272	XM_017333984.1	Malus_x_domestica_long_chain_base_biosynthesis_protein_1-like_(LOC103441092),_transcript_variant_X2,_mRNA	103423404
499	2e-94	347	MD08G1095600	long-chain_base1	1.08e-81	316	XM_017333984.1	Malus_x_domestica_long_chain_base_biosynthesis_protein_1-like_(LOC103441092),_transcript_variant_X2,_mRNA	114825363
500	3e-28	127	MD15G1014100	Pseudouridine_synthase/archaeosine_transglycosylase-like_family_protein	no_data	no_data	XM_017336438.2	Malus domestica ATP sulfurylase 2 (LOC103450392), mRNA	103434642
501	0	1225	MD10G1139500	Integral_membrane_protein_hemolysin-III_homolog	0	1144	XM_008384211.2	Malus_x_domestica_uncharacterized_LOC103445219_(LOC103445219),_transcript_variant_X1,_mRNA
502	0	935	MD05G1046000	2-oxoglutarate_(2OG)_and_Fe(II)-dependent_oxygenase_superfamily_protein	0	924	XM_008374981.2	Malus_x_domestica_protein_DMR6-LIKE_OXYGENASE_2-like_(LOC103436547),_mRNA	103455618
505	0	737	MD09G1150800	Protein_of_unknown_function	9.4e-117	433	XM_009358430.2	Pyrus_x_bretschneideri_uncharacterized_LOC103947517_(LOC103947517),_mRNA	103433073
506	0.17	39.2	MD02G1037600	Protein_of_unknown_function	no_data	no_data	no_data	no_data	103438418
507	0.009	42.8	MD17G1113400	photosystem_II_light_harvesting_complex_gene_2.2	no_data	no_data	XM_008343971.3	Malus domestica chlorophyll a-b binding protein 151, chloroplastic-like (LOC103405001), mRNA	103435287
508	0	1000	MD02G1216700	ARP2/3_complex_16_kDa_subunit_(p16-Arc)	0	1029	XM_008345364.2	Malus_x_domestica_actin-related_protein_2/3_complex_subunit_5A_(LOC103406371),_mRNA	103432473	KEGG hit; CK signaling; role in At cold signaling; http://dx.doi.org/10.1104%2Fpp.112.207621
509	0	755	MD11G1306000	Transducin/WD40_repeat-like_superfamily_protein	3.58e-136	497	XM_008351867.2	Malus_x_domestica_WD_repeat-containing_protein_89_homolog_(LOC103413399),_mRNA	103416043
515	2e-82	307	MD10G1021000	disease_resistance_protein_(TIR-NBS-LRR_class)	no_data	no_data	no_data	no_data	103410217
516	6e-38	159	MD05G1271000	Coatomer	no_data	no_data	XM_029103043.1	Malus domestica coatomer subunit alpha-1-like (LOC103435644), transcript variant X5, mRNA	103449388
517	0	1662	MD01G1168900	Rhodanese/Cell_cycle_control_phosphatase_superfamily_protein	0	1707	XM_008390143.2	Malus_x_domestica_rhodanese-like_domain-containing_protein_7_(LOC103450765),_mRNA	103415224
518	0	881	MD07G1288300	Protein_of_unknown_function	0	880	XM_008378491.2	Malus_x_domestica_uncharacterized_LOC103439866_(LOC103439866),_mRNA	103427812
521	1.5	35.6	MD16G1268400	RNA_helicase	no_data	no_data	XM_029095341.1	Malus domestica regulator of nonsense transcripts 1 homolog (LOC103439095), mRNA	103415757
522	0	1490	MD02G1096100	jasmonate-zim-domain_protein_1	0	1493	XM_008390740.2	Malus_x_domestica_protein_TIFY_10A_(LOC103451320),_mRNA	103424566
523	0	830	MD13G1135700	Protein_of_unknown_function	0	828	XM_008392022.2	Malus_x_domestica_uncharacterized_LOC103452518_(LOC103452518),_mRNA	103449200
524	0	785	MD10G1021000	disease_resistance_protein_(TIR-NBS-LRR_class)	0	785	XM_017329852.1	Malus_x_domestica_TMV_resistance_protein_N-like_(LOC103426416),_mRNA
525	0	1160	MD06G1121900	ubiquitin-specific_protease_10	0	1168	XM_008375914.1	Malus_x_domestica_ubiquitin_carboxyl-terminal_hydrolase_9-like_(LOC103437445),_mRNA	103412385
526	0	1032	MD13G1084700	SIN3-like_4	0	1094	XM_008391346.2	Malus_x_domestica_paired_amphipathic_helix_protein_Sin3-like_4_(WRKY2),_transcript_variant_X3,_mRNA
527	0	1332	MD05G1260400	Leucine-rich_repeat_transmembrane_protein_kinase	0	1319	XM_008373634.2	Malus_x_domestica_probable_LRR_receptor-like_serine/threonine-protein_kinase_At1g56140_(LOC103435244),_mRNA
529	0	1481	MD03G1088800	scarecrow-like_transcription_factor_11_(SCL11)	0	1552	XM_008358761.2	Malus_x_domestica_uncharacterized_LOC103420714_(LOC103420714),_mRNA	103454560
530	0	1115	MD14G1163300	26S_proteasome	0	1118	XM_008394629.1	Malus_x_domestica_26S_proteasome_non-ATPase_regulatory_subunit_6_homolog_(LOC103455036),_mRNA	103450610
531	7e-123	441	MD13G1126800	Uncharacterised_conserved_protein_UCP015417	1.92e-118	438	XM_008387500.2	Malus_x_domestica_uncharacterized_LOC103448249_(LOC103448249),_mRNA	103419312
533	0	1413	MD00G1040000	fructose-bisphosphate_aldolase_2	0	1347	XM_029098614.1	Malus domestica fructose-bisphosphate aldolase 1, chloroplastic-like (LOC114823197), mRNA	103432338
534	0	1310	MD11G1292000	ribosomal_RNA_processing_4	0	1343	XM_008368330.2	Malus_x_domestica_exosome_complex_component_RRP4_homolog_(LOC103430194),_mRNA	103408746
535	3e-158	558	MD04G1100400	NAC_domain_containing_protein_25	3.03e-156	564	XM_008357407.2	Malus_x_domestica_NAC_transcription_factor_29-like_(LOC103419295),_mRNA	103446948
537	0	776	MD17G1219400	Actin-like_ATPase_superfamily_protein	7.1e-98	370	XM_029097197.1	Malus domestica probable tRNA N6-adenosine threonylcarbamoyltransferase (LOC114822577), mRNA	103446712
538	0	910	MD17G1186700	mitotic_phosphoprotein_N'_end_(MPPN)_family_protein	0	909	XR_524435.2	Malus_x_domestica_nuclear_pore_complex_protein_NUP35-like_(LOC103405427),_misc_RNA	103406609
540	0	872	MD02G1036700	Protein_of_unknown_function_(DUF1644)	0	885	XM_008345725.2	Malus_x_domestica_uncharacterized_LOC103406733_(LOC103406733),_transcript_variant_X2,_mRNA	103424244
541	3e-67	257	MD13G1102300	Copper_amine_oxidase_family_protein	2.07e-63	255	NM_001329021.1	Malus_domestica_copper_methylamine_oxidase-like_(LOC103452038),_mRNA	103407234
542	0	1433	MD05G1360100	F-box/RNI-like_superfamily_protein	0	1428	XM_008347619.2	Malus_x_domestica_putative_F-box/LRR-repeat_protein_At5g02700_(LOC103408797),_mRNA	103425365
543	0	1249	MD04G1100400	NAC_domain_containing_protein_25	0	1267	XM_008357407.2	Malus_x_domestica_NAC_transcription_factor_29-like_(LOC103419295),_mRNA	103438670	KEGG hit; phosphatidylinositol signaling system
545	0	1463	MD05G1249500	Protein_kinase_superfamily_protein_with_octicosapeptide/Phox/Bem1p_domain	0	1472	XM_017332378.1	Malus_x_domestica_uncharacterized_LOC103435299_(LOC103435299),_transcript_variant_X2,_mRNA
546	0	1038	MD01G1161100	alpha-soluble_NSF_attachment_protein_2	0	996	XM_008376238.2	Malus_x_domestica_alpha-soluble_NSF_attachment_protein_2_(LOC103437742),_mRNA	103438670
547	0	1218	MD02G1081000	alpha/beta-Hydrolases_superfamily_protein	0	1195	XM_029088630.1	Malus domestica uncharacterized LOC103401908 (LOC103401908), transcript variant X5, mRNA
548	0	1198	MD09G1194100	Ribonuclease_III_family_protein	0	1406	XM_008393101.2	Malus_x_domestica_mini-ribonuclease_3-like_(LOC103453560),_transcript_variant_X2,_mRNA
550	7e-62	239	MD13G1252500	vernalization5/VIN3-like	2.78e-37	169	XM_029091137.1	Malus domestica VIN3-like protein 2 (LOC103453826), mRNA	103424355
551	8e-116	417	MD08G1173300	histone_acetyltransferase_of_the_MYST_family_1	7e-108	403	XM_029107133.1	Malus domestica histone acetyltransferase of the MYST family 2-like (LOC103410217), mRNA	103445219
552	0	1189	MD02G1064900	2-oxoglutarate_(2OG)_and_Fe(II)-dependent_oxygenase_superfamily_protein	0	1456	XM_017329464.1	Malus_x_domestica_probable_iron/ascorbate_oxidoreductase_DDB_G0283291_(LOC103424997),_transcript_variant_X3,_mRNA	103405799
554	0	764	MD02G1009800	Transport_protein_particle_(TRAPP)_component	0	771	XM_008386298.2	Malus_x_domestica_trafficking_protein_particle_complex_subunit_5-like_(LOC103447120),_mRNA	103451320	KEGG hit; JA signaling pathway; growth defence balance in At; http://dx.doi.org/10.1111%2Fnph.14638
555	0	733	MD12G1141500	metallothionein_2B	0	684	KC222014.1	Malus_x_domestica_cultivar_Red_Fuji_metallothionein_type_2_(MT2)_mRNA,_complete_cds	103400793
556	6e-47	188	MD02G1298000	Protein_of_unknown_function	1e-36	167	XM_008348497.2	Malus_x_domestica_serine/threonine-protein_kinase_AFC2-like_(LOC103409688),_mRNA	103414678
558	8e-102	370	MD10G1209100	short-chain_dehydrogenase-reductase_B	1.53e-99	375	XM_008384923.2	Malus_x_domestica_peroxisomal_2,4-dienoyl-CoA_reductase-like_(LOC103445870),_mRNA
559	0	783	MD03G1193700	Uncharacterised_protein_family_(UPF0041)	0	970	XM_029100117.1	Malus domestica mitochondrial pyruvate carrier 4-like (LOC103428167), transcript variant X2, mRNA	103416590
560	0	1029	MD10G1299900	NAC_domain_containing_protein_25	0	1005	NM_001294041.1	Malus_domestica_NAC_transcription_factor_25-like_(NAC2),_mRNA
562	0	737	MD13G1252500	vernalization5/VIN3-like	0	701	XM_029091137.1	Malus domestica VIN3-like protein 2 (LOC103453826), mRNA
563	0	893	MD13G1196600	20S_proteasome_beta_subunit_D1	0	902	XM_008392694.2	Malus_x_domestica_proteasome_subunit_beta_type-2-A_(LOC103453143),_mRNA	103426056
564	2e-129	462	MD08G1128500	Protein_of_unknown_function	7e-108	403	XM_008366906.2	Malus_x_domestica_uncharacterized_LOC103428789_(LOC103428789),_mRNA	103427498
566	1e-42	174	MD05G1208300	CTC-interacting_domain_9	no_data	no_data	XM_029102705.1	Malus domestica polyadenylate-binding protein-interacting protein 9-like (LOC103419881), mRNA
567	0	1357	MD11G1001100	Uncharacterised_conserved_protein_UCP022280	0	1371	XM_008386128.2	Malus_x_domestica_uncharacterized_LOC103446960_(LOC103446960),_mRNA	103448063
569	4e-05	48.2	MD02G1037600	Protein_of_unknown_function	no_data	no_data	no_data	no_data
570	0	881	MD02G1185400	APS_kinase	0	972	XM_008342935.2	Malus_x_domestica_adenylyl-sulfate_kinase_1,_chloroplastic_(LOC103404032),_transcript_variant_X11,_mRNA
574	1e-171	603	MD10G1051500	Protein_of_unknown_function	5.69e-167	599	XM_008350593.2	Malus_x_domestica_uncharacterized_LOC103411983_(LOC103411983),_mRNA	103422562
577	0	1314	MD08G1095600	long-chain_base1	0	1356	XM_017333984.1	Malus_x_domestica_long_chain_base_biosynthesis_protein_1-like_(LOC103441092),_transcript_variant_X2,_mRNA
578	0	856	MD08G1095600	long-chain_base1	0	893	XM_017333984.1	Malus_x_domestica_long_chain_base_biosynthesis_protein_1-like_(LOC103441092),_transcript_variant_X2,_mRNA
580	0	1389	MD04G1133400	Protein_of_unknown_function	0	1426	XM_008371709.2	Malus_x_domestica_glucose-induced_degradation_protein_4_homolog_(LOC103433446),_transcript_variant_X1,_mRNA
581	8e-169	594	MD02G1065400	Senescence/dehydration-associated_protein-related	1.49e-154	558	XM_008364739.2	Malus_x_domestica_uncharacterized_LOC103426655_(LOC103426655),_transcript_variant_X2,_mRNA	103456322
581	0	985	MD10G1204300	Tetratricopeptide_repeat_(TPR)-like_superfamily_protein	0	913	XM_008384863.2	Malus_x_domestica_protein_unc-45_homolog_A-like_(LOC103445806),_mRNA	103405586
586	1e-47	190	MD10G1243300	methyltransferases	3.76e-41	182	XM_017326007.1	Malus_x_domestica_alpha_N-terminal_protein_methyltransferase_1-like_(LOC103412365),_partial_mRNA	103431450
587	6e-42	172	MD15G1416400	ARP2/3_complex_16_kDa_subunit_(p16-Arc)	2.99e-22	119	XR_531495.2	Malus_x_domestica_uncharacterized_LOC103450086_(LOC103450086),_ncRNA	103401615
588	1e-128	461	MD08G1095600	long-chain_base1	7.27e-118	436	XM_017333984.1	Malus_x_domestica_long_chain_base_biosynthesis_protein_1-like_(LOC103441092),_transcript_variant_X2,_mRNA	103436826
590	0.002	42.8	MD02G1037600	Protein_of_unknown_function	no_data	no_data	no_data	no_data	103432791
591	0	1155	MD16G1258200	Syntaxin/t-SNARE_family_protein	0	1182	XM_008384882.2	Malus_x_domestica_uncharacterized_LOC103445823_(LOC103445823),_mRNA	103435244
592	0	944	MD10G1311400	histone_H2A_10	0	737	XM_008365893.3	Malus domestica histone H2A.6-like (LOC103427812), mRNA	103432743
595	0.011	42.8	MD02G1037600	Protein_of_unknown_function	no_data	no_data	no_data	no_data	103445352
596	0	996	MD14G1027500	Rho_GTPase_activating_protein_with_PAK-box/P21-Rho-binding_domain	0	1016	XM_008393611.2	Malus_x_domestica_rho_GTPase-activating_protein_5-like_(LOC103454023),_mRNA	103406079
597	0	1126	MD06G1220900	UDP-Glycosyltransferase_superfamily_protein	0	1151	XM_008376565.2	Malus_x_domestica_UDP-N-acetylglucosamine--N-acetylmuramyl-(pentapeptide)_pyrophosphoryl-undecaprenol_N-acetylglucosamine_transferase_(LOC103438028),_mRNA	103417567
599	0	1366	MD04G1044900	SKP1/ASK-interacting_protein_16	0	1391	XM_008365520.2	Malus_x_domestica_F-box_protein_SKIP16-like_(LOC103427464),_mRNA	103407443
600	0	1196	MD15G1092100	Leucine-rich_receptor-like_protein_kinase_family_protein	0	1243	XM_017331491.1	Malus_x_domestica_probably_inactive_leucine-rich_repeat_receptor-like_protein_kinase_At2g25790_(LOC103431450),_transcript_variant_X3,_mRNA
602	0	720	MD12G1217300	cyclin_H	0	739	XM_008361643.2	Malus_x_domestica_cyclin-H1-1-like_(LOC103423557),_mRNA	103441092
603	0	805	MD12G1217300	cyclin_H	0	802	XM_008361643.2	Malus_x_domestica_cyclin-H1-1-like_(LOC103423557),_mRNA
604	5e-76	286	MD15G1208100	Translation_initiation_factor_SUI1_family_protein	6.12e-59	241	XM_018646668.1	Pyrus_x_bretschneideri_translation_machinery-associated_protein_22-like_(LOC103943999),_transcript_variant_X2,_mRNA
606	0	825	MD14G1240000	Ssu72-like_family_protein	0	835	XM_008369393.2	Malus_x_domestica_RNA_polymerase_II_subunit_A_C-terminal_domain_phosphatase_SSU72-like_(LOC103431256),_mRNA
607	0	1135	MD05G1087600	Cyclase_family_protein	0	1151	XM_017332531.1	Malus_x_domestica_kynurenine_formamidase_(LOC103436442),_transcript_variant_X1,_mRNA
608	0	1032	MD09G1108800	aconitase_3	0	1053	XM_008381410.2	Malus_x_domestica_aconitate_hydratase,_cytoplasmic_(LOC103442605),_mRNA
609	0	1223	MD15G1267000	Small_nuclear_ribonucleoprotein_family_protein	0	1182	XM_008339940.2	Malus_x_domestica_probable_small_nuclear_ribonucleoprotein_Sm_D2_(LOC103401225),_transcript_variant_X1,_mRNA
610	0	818	MD01G1141200	type_one_serine/threonine_protein_phosphatase_4	0	797	XR_529427.2	Malus_x_domestica_uncharacterized_LOC103435516_(LOC103435516),_ncRNA
615	0	1489	MD15G1441000	Ethylene_insensitive_3_family_protein	0	1517	NM_001328918.1	Malus_domestica_ETHYLENE_INSENSITIVE_3-like_1_protein_(LOC103431796),_mRNA
616	0	742	MD15G1330000	ENTH/VHS_family_protein	0	750	XM_008340408.2	Malus_x_domestica_regulation_of_nuclear_pre-mRNA_domain-containing_protein_1B-like_(LOC103401694),_mRNA
617	5e-109	396	MD00G1041200	RNA-binding_KH_domain-containing_protein	1.23e-105	396	XM_008340109.2	Malus_x_domestica_flowering_locus_K_homology_domain-like_(LOC103401391),_mRNA
618	0	1225	MD14G1210700	Cytochrome_P450_superfamily_protein	0	1251	XM_008394995.1	Malus_x_domestica_flavonoid_3'-monooxygenase-like_(LOC103455413),_mRNA	103456287
619	0	1198	MD15G1267000	Small_nuclear_ribonucleoprotein_family_protein	0	1175	XM_008339940.2	Malus_x_domestica_probable_small_nuclear_ribonucleoprotein_Sm_D2_(LOC103401225),_transcript_variant_X1,_mRNA	103433387
620	1e-178	627	MD12G1231600	copper/zinc_superoxide_dismutase_1	7.26e-176	628	XM_008390400.2	Malus_x_domestica_superoxide_dismutase_[Cu-Zn]_1-like_(LOC103450984),_transcript_variant_X3,_mRNA
623	0	681	MD09G1205800	mitotic_phosphoprotein_N'_end_(MPPN)_family_protein	0	754	XM_008382728.2	Malus_x_domestica_nuclear_pore_complex_protein_NUP35_(LOC103443831),_transcript_variant_X2,_mRNA	103403801
624	0	967	MD15G1131200	aberrant_lateral_root_formation_4	0	983	XM_008395909.2	Malus_x_domestica_aberrant_root_formation_protein_4_(LOC103456232),_mRNA 10.15252/embj.201797159	103426425
626	0	816	MD14G1210700	Cytochrome_P450_superfamily_protein	0	824	FJ919631.1	Malus_x_domestica_flavonoid_3'_hydroxylase_gene,_complete_cds	103402278
627	0	1137	MD14G1210700	Cytochrome_P450_superfamily_protein	0	1160	XM_008394995.1	Malus_x_domestica_flavonoid_3'-monooxygenase-like_(LOC103455413),_mRNA	103447667
628	0	1270	MD14G1210700	Cytochrome_P450_superfamily_protein	0	1304	XM_008394995.1	Malus_x_domestica_flavonoid_3'-monooxygenase-like_(LOC103455413),_mRNA	103449835
629	7e-56	217	MD09G1262800	pfkB-like_carbohydrate_kinase_family_protein	no_data	no_data	no_data	no_data	103414757
630	2e-93	342	MD03G1087000	pumilio_1	3.48e-96	364	XM_008358635.3	Malus domestica pumilio homolog 1-like (LOC103420573), mRNA	103415122
632	3e-59	230	MD15G1131200	aberrant_lateral_root_formation_4	1.33e-50	213	XM_008395909.2	Malus_x_domestica_aberrant_root_formation_protein_4_(LOC103456232),_mRNA	103439740
633	0	911	MD06G1234900	Protein_kinase_superfamily_protein	0	939	XM_008358491.2	Malus_x_domestica_uncharacterized_LOC103420426_(LOC103420426),_partial_mRNA	103425446
634	0	984	MD01G1218000	Glycogen/starch_synthases	0	1002	KY524597.1	Malus_domestica_AT1G02020_mRNA,_partial_sequence	103438582
635	3e-148	526	MD01G1075300	ubiquitin-conjugating_enzyme_10	2.51e-147	534	NM_001293965.1	Malus_domestica_ubiquitin-conjugating_enzyme_E2-17_kDa_(LOC103411825),_mRNA
639	0	1269	MD10G1143800	ARID/BRIGHT_DNA-binding_domain-containing_protein	0	1253	XM_008384293.2	Malus_x_domestica_AT-rich_interactive_domain-containing_protein_3-like_(LOC103445302),_transcript_variant_X2,_mRNA	MT2
640	1e-16	86	MD03G1212600	basic_helix-loop-helix_(bHLH)_DNA-binding_superfamily_protein	no_data	no_data	XM_008367502.3	Malus domestica transcription factor ILR3 (LOC103429341), mRNA
641	0	897	MD07G1215800	Ribosomal_protein_L10_family_protein	0	913	XM_008362562.2	Malus_x_domestica_60S_acidic_ribosomal_protein_P0_(LOC103424477),_mRNA
642	0	1155	MD07G1010400	delta_subunit_of_Mt_ATP_synthase	0	1168	XM_008358516.2	Malus_x_domestica_ATP_synthase_subunit_O,_mitochondrial-like_(LOC103420449),_mRNA	103425082
643	0	1308	MD13G1066800	unknown	0	1332	XM_008361880.2	Malus_x_domestica_cell_division_topological_specificity_factor_homolog,_chloroplastic-like_(LOC103423799),_mRNA	103442951
644	0	1016	MD05G1290300	WRKY_DNA-binding_protein_28	0	1373	XM_008373350.2	Malus_x_domestica_probable_WRKY_transcription_factor_71_(LOC103434968),_mRNA	103412365
645	4e-78	293	MD17G1046800	Protein_of_unknown_function_(DUF185)	4.66e-70	278	XM_008343310.3	Malus domestica protein arginine methyltransferase NDUFAF7, mitochondrial-like (LOC103404407), mRNA	103442568
647	0	984	MD14G1245700	Succinyl-CoA_ligase	0	1005	XM_008395282.2	Malus_x_domestica_succinyl-CoA_ligase_[ADP-forming]_subunit_alpha-2,_mitochondrial-like_(LOC103455699),_mRNA	114823318
648	2e-63	244	MD13G1066800	unknown	1.46e-43	189	XM_008361880.2	Malus_x_domestica_cell_division_topological_specificity_factor_homolog,_chloroplastic-like_(LOC103423799),_mRNA	103444852
649	0	1059	MD09G1175500	Phosphoinositide_phosphatase_family_protein	0	1074	XM_008382531.2	Malus_x_domestica_phosphoinositide_phosphatase_SAC2-like_(LOC103443644),_mRNA	103453055
650	0	1189	MD06G1015500	G10_family_protein	0	1190	XM_008375238.2	Malus_x_domestica_protein_BUD31_homolog_1_(LOC103436782),_mRNA	103405427	KEGG hit; RNA transport; nuclear pore complex
651	0	1310	MD15G1044400	Protein_of_unknown_function_(DUF1336)	0	1327	XM_008381245.2	Malus_x_domestica_protein_ENHANCED_DISEASE_RESISTANCE_2-like_(LOC103442456),_mRNA	103443831	KEGG hit; RNA transport; nuclear pore complex
652	1e-52	208	MD15G1247200	Protein_of_unknown_function	1.33e-50	213	XM_008374551.2	Malus_x_domestica_uncharacterized_LOC103436132_(LOC103436132),_mRNA	103403675
654	0	1182	MD14G1071400	Insulinase_(Peptidase_family_M16)_family_protein	0	1197	XM_008362442.1	Malus_x_domestica_insulin-degrading_enzyme-like_1,_peroxisomal_(LOC103424355),_mRNA	103403675
658	0	1177	MD04G1020900	ankyrin_repeat_family_protein	0	1206	XM_008382223.2	Malus_x_domestica_ankyrin_repeat-containing_protein_At5g02620-like_(LOC103443389),_mRNA	103444568
661	0	1337	MD15G1038400	stromal_cell-derived_factor_2-like_protein_precursor	0	1341	XM_008364561.2	Malus_x_domestica_stromal_cell-derived_factor_2-like_protein_(LOC103426481),_mRNA	108173559
663	0	1014	MD15G1172100	Ribosomal_protein_L36	0	1219	XM_008356146.2	Malus_x_domestica_uncharacterized_LOC103417987_(LOC103417987),_mRNA	103423701
664	0	852	MD07G1171300	Transmembrane_amino_acid_transporter_family_protein	0	1011	XM_017335321.1	Malus_x_domestica_vacuolar_amino_acid_transporter_1-like_(LOC103432784),_mRNA	103446130
665	0	1406	MD07G1298100	RNA-binding_(RRM/RBD/RNP_motifs)_family_protein	0	1417	XM_008378587.2	Malus_x_domestica_probable_RNA-binding_protein_ARP1_(LOC103439939),_mRNA	103439463
670	2e-28	125	MD00G1173300	NAD(P)-binding_Rossmann-fold_superfamily_protein	no_data	no_data	XM_029098761.1	Malus domestica short-chain dehydrogenase TIC 32, chloroplastic-like (LOC114823275), mRNA	103435354
672	0	928	MD09G1115800	Myzus_persicae-induced_lipase_1	0	1273	XM_008381724.2	Malus_x_domestica_triacylglycerol_lipase_2-like_(LOC103442941),_mRNA	103447685
674	0.18	37.4	MD14G1003900	O-fucosyltransferase_family_protein	no_data	no_data	XM_008362312.3	Malus domestica protein EMBRYO SAC DEVELOPMENT ARREST 30-like (LOC103424218), transcript variant X1, mRNA	103442941
680	0	1131	MD15G1003500	OPC-8:0_CoA_ligase1	0	1160	XM_008389654.2	Malus_x_domestica_4-coumarate--CoA_ligase-like_5_(LOC103450322),_mRNA	103409035
681	1e-56	223	MD17G1209200	phospholipase_D_alpha_1	1.32e-55	230	XM_008375733.3	Malus domestica phospholipase D alpha 1 (LOC103437260), mRNA
682	0	1667	MD14G1003400	novel_cap-binding_protein	0	1705	XM_008393476.2	Malus_x_domestica_eukaryotic_translation_initiation_factor_NCBP-like_(LOC103453883),_mRNA	103419295
685	0	908	MD01G1237100	Acyl-CoA_N-acyltransferases_(NAT)_superfamily_protein	0	926	XM_008383915.2	Malus_x_domestica_histone_acetyltransferase_MCC1-like_(LOC103444940),_transcript_variant_X2,_mRNA
686	0	708	MD10G1304100	PapD-like_superfamily_protein	7.69e-78	303	XM_008365909.2	Malus_x_domestica_vesicle-associated_protein_4-2-like_(LOC103427831),_mRNA
687	0	1131	MD13G1242900	PA-domain_containing_subtilase_family_protein	0	1155	XM_008393357.2	Malus_x_domestica_subtilisin-like_protease_SBT2.6_(LOC103453779),_transcript_variant_X5,_mRNA	NAC2
689	0	1398	MD15G1287200	FMN-linked_oxidoreductases_superfamily_protein	0	1426	XM_008340116.2	Malus_x_domestica_tRNA-dihydrouridine(16/17)_synthase_[NAD(P)(+)]-like_(LOC103401401),_mRNA	103441192
691	0.0002	44.6	MD02G1037600	Protein_of_unknown_function	no_data	no_data	no_data	no_data	103435387
692	5e-33	143	MD14G1073100	ARM_repeat_superfamily_protein	no_data	no_data	XM_029108834.1	Malus domestica transposon Tf2-1 polyprotein (LOC108169704), mRNA	103433266
693	0	998	MD01G1087600	RNA-binding_(RRM/RBD/RNP_motifs)_family_protein	0	1050	XM_008368911.2	Malus_x_domestica_heterogeneous_nuclear_ribonucleoprotein_R_(LOC103430764),_mRNA	103439779
695	0	1142	MD15G1237500	2-oxoglutarate_(2OG)_and_Fe(II)-dependent_oxygenase_superfamily_protein	0	1277	XM_008339743.2	Malus_x_domestica_probable_prolyl_4-hydroxylase_10_(LOC103401040),_mRNA	114823275
697	9e-18	93.3	MD17G1116400	unknown	no_data	no_data	no_data	no_data	103439146
698	1e-158	560	MD01G1198300	XB3_ortholog_3_in_Arabidopsis_thaliana	2.01e-123	455	XM_017333993.1	Malus_x_domestica_E3_ubiquitin-protein_ligase_XBAT33-like_(LOC103440391),_transcript_variant_X2,_mRNA
699	0	899	MD11G1082600	maternal_effect_embryo_arrest_59	0	1153	XM_008386857.2	Malus domestica uncharacterized LOC103447667 (LOC103447667), mRNA	103437348
700	0	1463	MD04G1080400	hAT_transposon_superfamily	0	1495	XM_008371292.2	Malus_x_domestica_uncharacterized_LOC103433073_(LOC103433073),_mRNA
701	0	1568	MD04G1227600	phosphoribosylaminoimidazole_carboxylase	0	1509	XM_008372500.2	Malus_x_domestica_phosphoribosylaminoimidazole_carboxylase,_chloroplastic-like_(LOC103434186),_mRNA
707	0	744	MD13G1215500	Ribosomal_protein_L14	0	749	XM_008357196.2	Malus_x_domestica_60S_ribosomal_protein_L14-1-like_(LOC103419073),_mRNA	103447617
708	8e-144	511	MD15G1416400	ARP2/3_complex_16_kDa_subunit_(p16-Arc)	8.95e-152	549	XM_017322598.1	Malus_x_domestica_actin-related_protein_2/3_complex_subunit_5A-like_(LOC103402341),_transcript_variant_X12,_mRNA	103442543
709	0	1510	MD15G1224200	RING/U-box_superfamily_protein	0	1544	XM_008339581.2	Malus_x_domestica_probable_E3_ubiquitin-protein_ligase_RNF217_(LOC103400897),_mRNA	103436074
710	4e-62	239	MD14G1172300	P-loop_containing_nucleoside_triphosphate_hydrolases_superfamily_protein	no_data	no_data	XR_003768329.1	Malus domestica DEAD-box ATP-dependent RNA helicase 30 (LOC103429292), transcript variant X2, misc_RNA	114823999
711	1e-108	394	MD09G1013200	Protein_of_unknown_function	3.45e-101	381	XM_017325772.1	Malus_x_domestica_uncharacterized_protein_At3g27210-like_(LOC103411297),_mRNA	103422752
713	4e-05	51.8	MD05G1344000	ATP_binding_cassette_protein_1	no_data	no_data	XM_008372877.3	Malus domestica UPF0051 protein ABCI8, chloroplastic (LOC103434513), transcript variant X1, mRNA	103434242
715	1e-157	558	MD02G1261300	Uncharacterized_protein_YnbD	1.48e-159	575	XM_017324686.1	Malus_x_domestica_uncharacterized_protein_YnbD-like_(LOC103407301),_transcript_variant_X2,_mRNA	114825950
717	0	1135	MD12G1142600	Protein_kinase_superfamily_protein	0	1144	XM_008389547.2	Malus_x_domestica_probable_serine/threonine-protein_kinase_NAK_(LOC103450233),_mRNA	103448186
719	0.0003	48.2	MD02G1037600	Protein_of_unknown_function	no_data	no_data	no_data	no_data	103439414
720	1e-68	259	MD12G1208600	Chaperone_DnaJ-domain_superfamily_protein	3.98e-61	248	XM_008390272.2	Malus_x_domestica_dnaJ_homolog_subfamily_B_member_3_(LOC103450871),_mRNA	103407841
721	0	1317	MD06G1110000	transcriptional_coactivator_p15_(PC4)_family_protein_(KELP)	0	1349	XM_008363062.2	Malus_x_domestica_RNA_polymerase_II_transcriptional_coactivator_KELP-like_(LOC103424977),_mRNA	103453883
724	3e-131	470	MD07G1017500	high_chlorophyll_fluorescence_phenotype_173	1.54e-129	475	XR_001790482.1	Malus_x_domestica_protein_OBERON_4_(LOC103438418),_transcript_variant_X3,_misc_RNA
725	0	679	MD01G1052600	NAD(P)-binding_Rossmann-fold_superfamily_protein	0	1096	XM_008377698.2	Malus_x_domestica_(+)-neomenthol_dehydrogenase_(LOC103439146),_mRNA
726	0	827	MD15G1275500	methyl_esterase_1	0	830	XM_008363158.2	Malus_x_domestica_salicylic_acid-binding_protein_2-like_(LOC103425082),_mRNA	103431670
728	3e-156	553	MD14G1084600	Eukaryotic_rpb5_RNA_polymerase_subunit_family_protein	5.5e-134	490	XM_029092669.1	Malus domestica DNA-directed RNA polymerase V subunit 5A-like (LOC103424375), mRNA
729	0	825	MD06G1108400	Pentatricopeptide_repeat_(PPR)_superfamily_protein	1.16e-150	545	XM_029103712.1	Malus domestica uncharacterized LOC103424991 (LOC103424991), transcript variant X2, mRNA	103455029
730	0	1413	MD01G1092900	TCV-interacting_protein	0	1437	XM_008361824.2	Malus_x_domestica_NAC_domain-containing_protein_83-like_(LOC103423708),_mRNA	103455356
731	2e-77	289	MD16G1006400	Ribosomal_protein_L12/_ATP-dependent_Clp_protease_adaptor_protein_ClpS_family_protein	4.63e-75	294	XM_008342258.2	Malus_x_domestica_ATP-dependent_Clp_protease_adapter_protein_CLPS1,_chloroplastic-like_(LOC103403423),_transcript_variant_X1,_mRNA	103424218
733	0	1103	MD11G1137100	unknown	0	1395	XM_008387102.2	Malus_x_domestica_auxin_response_factor_18_(LOC103447892),_transcript_variant_X2,_mRNA	103412647
734	0	1386	MD01G1132500	arginine-tRNA_protein_transferase_1	0	1247	XM_008375664.2	Malus_x_domestica_arginyl-tRNA--protein_transferase_2-like_(LOC103437184),_transcript_variant_X2,_mRNA	103454366
735	4e-05	48.2	MD02G1037600	Protein_of_unknown_function	no_data	no_data	no_data	no_data	103427860
739	0	1303	MD01G1092900	TCV-interacting_protein	0	1341	XM_008361824.2	Malus_x_domestica_NAC_domain-containing_protein_83-like_(LOC103423708),_mRNA	103450322
740	1e-77	289	MD16G1006400	Ribosomal_protein_L12/_ATP-dependent_Clp_protease_adaptor_protein_ClpS_family_protein	4.63e-75	294	XM_008342258.2	Malus_x_domestica_ATP-dependent_Clp_protease_adapter_protein_CLPS1,_chloroplastic-like_(LOC103403423),_transcript_variant_X1,_mRNA	103435356
745	2e-171	603	MD10G1176800	Protein_of_unknown_function	9.6e-102	383	XR_001954454.1	Pyrus_x_bretschneideri_uncharacterized_LOC108868320_(LOC108868320),_ncRNA	103436110
746	0	655	MD09G1028100	Transducin/WD40_repeat-like_superfamily_protein	0	678	XM_017330568.1	Malus_x_domestica_WD_repeat-containing_protein_82-like_(LOC103429119),_mRNA	114819509
747	4e-101	369	MD05G1072400	cytochrome_b6f_complex_subunit_(petM)	1.48e-159	575	XM_008363896.2	Malus_x_domestica_uncharacterized_LOC103425794_(LOC103425794),_mRNA	103407916
749	2e-14	78.8	MD05G1233300	NAC_domain_containing_protein_102	8.31e-23	121	XR_525074.2	Malus_x_domestica_uncharacterized_LOC103409035_(LOC103409035),_ncRNA	103439073
750	7e-88	325	MD05G1072400	cytochrome_b6f_complex_subunit_(petM)	1.27e-85	329	XM_008363896.2	Malus_x_domestica_uncharacterized_LOC103425794_(LOC103425794),_mRNA	103439769
751	0	668	MD09G1152100	unknown	0	678	XM_017330633.1	Malus_x_domestica_uncharacterized_LOC103429250_(LOC103429250),_transcript_variant_X3,_mRNA	103453779
753	0	1196	MD05G1324400	Tetratricopeptide_repeat_(TPR)-like_superfamily_protein	0	1256	XM_008373078.2	Malus_x_domestica_pre-mRNA-splicing_factor_SYF1-like_(LOC103434725),_mRNA	103455216
755	0	1252	MD09G1110700	Dihydrolipoamide_succinyltransferase	0	1256	XM_029107983.1	Malus domestica dihydrolipoyllysine-residue succinyltransferase component of 2-oxoglutarate dehydrogenase complex 1, mitochondrial-like (LOC114826950), mRNA	103427831
756	0.83	33.7	MD15G1363200	structural_constituent_of_ribosome	no_data	no_data	no_data	no_data
760	0	1157	MD03G1031400	Kinase-related_protein_of_unknown_function_(DUF1296)	0	1166	XM_008354833.2	Malus_x_domestica_GBF-interacting_protein_1-like_(LOC103416590),_mRNA	103402313	KEGG hit; RNA transport, surveillance pathway;
761	0	866	MD02G1210400	calmodulin-related	0	1314	XM_008357759.2	Malus_x_domestica_calmodulin-like_protein_3_(LOC103419660),_transcript_variant_X2,_mRNA
762	9e-175	614	MD03G1150700	nitrilase_4	0	652	XM_008346714.2	Malus_x_domestica_bifunctional_nitrilase/nitrile_hydratase_NIT4B_(LOC103407841),_mRNA
764	0	655	MD16G1096300	ATP-citrate_lyase_A-2;Alias	0	656	XM_008341843.2	Malus_x_domestica_ATP-citrate_synthase_alpha_chain_protein_1_(LOC103403033),_transcript_variant_X2,_mRNA	Mal_d_2.01A
768	0.0001	48.2	MD12G1220800	amidase_1	1.86e-52	219	XM_017328877.1	Malus_x_domestica_uncharacterized_LOC108171986_(LOC108171986),_mRNA	103443405
769	4e-30	131	MD15G1091100	sequence-specific_DNA_binding_transcription_factors;sequence-specific_DNA_binding	no_data	no_data	XM_017331492.2	Malus domestica protein SAWADEE HOMEODOMAIN HOMOLOG 1-like (LOC103431725), transcript variant X2, mRNA
770	0	888	MD14G1085200	Transducin/WD40_repeat-like_superfamily_protein	0	889	XM_008394179.2	Malus_x_domestica_periodic_tryptophan_protein_1_homolog_(LOC103454579),_mRNA	103405456
773	0	1485	MD03G1049000	regulatory_particle_triple-A_ATPase_3	0	1511	XM_008356119.2	Malus_x_domestica_26S_protease_regulatory_subunit_6B_homolog_(LOC103417959),_mRNA
774	0	1543	MD05G1308800	O-methyltransferase_family_protein	0	1563	XM_008365942.2	Malus_x_domestica_trans-resveratrol_di-O-methyltransferase-like_(LOC103427860),_mRNA
774	0	1151	MD08G1233100	senescence_associated_gene_18	0	1127	XM_009356955.2	Pyrus_x_bretschneideri_uncharacterized_LOC103946300_(LOC103946300),_mRNA	103415187
776	0	870	MD14G1167100	Pectin_lyase-like_superfamily_protein	0	883	XM_008353535.2	Malus_x_domestica_probable_pectate_lyase_18_(LOC103415187),_mRNA	103455528
777	0	1222	MD17G1174000	Arabidopsis_thaliana_protein_of_unknown_function_(DUF821)	0	800	XM_008356829.2	Malus_x_domestica_protein_O-glucosyltransferase_1_(LOC103418716),_mRNA	103424991
778	3e-57	223	MD10G1264300	HMG-box_(high_mobility_group)_DNA-binding_family_protein	5.22e-48	204	XM_008350955.2	Malus_x_domestica_high_mobility_group_B_protein_14-like_(LOC103412385),_transcript_variant_X2,_mRNA	103451525
779	0	1258	MD10G1264300	HMG-box_(high_mobility_group)_DNA-binding_family_protein	0	1288	XM_008350955.2	Malus_x_domestica_high_mobility_group_B_protein_14-like_(LOC103412385),_transcript_variant_X2,_mRNA
780	0	1586	MD09G1292500	Protein_kinase_superfamily_protein	0	1495	XM_029108705.1	Malus domestica pto-interacting protein 1 (LOC103405957), mRNA	103401343
782	0	1505	MD08G1033200	Protein_of_unknown_function	0	1530	XM_008366801.2	Malus_x_domestica_uncharacterized_LOC103428673_(LOC103428673),_mRNA	103422468
783	0	984	MD01G1196000	valyl-tRNA_synthetase_/_valine--tRNA_ligase_(VALRS)	0	990	XM_008378865.2	Malus_x_domestica_valine--tRNA_ligase,_mitochondrial_1_(VS),_mRNA	103422058
787	0	1290	MD07G1305300	Protein_of_unknown_function	0	1312	XM_008378658.2	Malus_x_domestica_uncharacterized_LOC103439993_(LOC103439993),_mRNA	103401343
789	3e-127	455	MD14G1220400	C3HC_zinc_finger-like	7.96e-111	412	XM_009339235.2	Pyrus_x_bretschneideri_uncharacterized_LOC103929961_(LOC103929961),_mRNA	103437718
790	0	1303	MD10G1311500	unknown	0	948	XM_009367972.1	Pyrus_x_bretschneideri_probable_transcription_factor_At1g61730_(LOC103956010),_mRNA	103404794
791	0	1404	MD16G1103000	alanine-2-oxoglutarate_aminotransferase_2	0	1487	XM_017323705.1	Malus_x_domestica_glutamate--glyoxylate_aminotransferase_2_(LOC103403075),_transcript_variant_X3,_mRNA
792	0	1431	MD04G1018400	Pathogenesis-related_thaumatin_superfamily_protein	0	1454	XM_008382239.2	Malus_x_domestica_thaumatin-like_protein_1b_(LOC103443405),_mRNA	103426458
793	0	1119	MD00G1190800	Peroxidase_superfamily_protein	0	1122	XM_008360091.2	Malus_x_domestica_peroxidase_12-like_(LOC103422058),_mRNA	103441898	KEGG hit; phosphatidylinositol signaling system
794	0	673	MD07G1215800	Ribosomal_protein_L10_family_protein	4.34e-178	636	XM_008362562.2	Malus_x_domestica_60S_acidic_ribosomal_protein_P0_(LOC103424477),_mRNA
795	0	823	MD05G1234900	Protein_of_unknown_function	0	863	XM_008373771.2	Malus_x_domestica_DCN1-like_protein_1_(LOC103435380),_mRNA	103446612
797	0	1584	MD11G1120700	Protein_kinase_superfamily_protein	0	1618	NM_001293844.1	Malus_domestica_mitogen-activated_protein_kinase_homolog_NTF6-like_(LOC103447828),_mRNA
798	0	933	MD11G1108300	outer_plastid_envelope_protein_16-1	0	1064	XM_029088417.1	Malus domestica outer envelope pore protein 16, chloroplastic-like (LOC114819509), transcript variant X4, mRNA
800	0	1353	MD13G1060200	6-phosphogluconolactonase_1	0	1408	XM_008391177.2	Malus_x_domestica_probable_6-phosphogluconolactonase_2_(LOC103451755),_mRNA
802	9e-123	441	MD13G1093500	Domain_of_unknown_function_(DUF220)	2.86e-110	411	XM_008391434.2	Malus_x_domestica_uncharacterized_LOC103451974_(LOC103451974),_mRNA	103443644
804	0	928	MD03G1286100	Transducin/WD40_repeat-like_superfamily_protein	0	913	XM_008370776.2	Malus_x_domestica_WD_repeat-containing_protein_89_homolog_(LOC103432580),_mRNA	103437260
805	2e-66	253	MD12G1028900	alpha/beta-Hydrolases_superfamily_protein	8.61e-56	230	XM_008388807.3	Malus domestica protein ABHD11 (LOC103449483), mRNA	103440533
806	2e-138	493	MD12G1028900	alpha/beta-Hydrolases_superfamily_protein	2.17e-126	464	XM_008388807.3	Malus domestica protein ABHD11 (LOC103449483), mRNA	103434186
808	0	1086	MD15G1305600	LisH/CRA/RING-U-box_domains-containing_protein	0	1085	XM_008345099.2	Malus_x_domestica_protein_RMD5_homolog_A-like_(LOC103406079),_mRNA	103405001
809	0	1386	MD10G1193300	tryptophan_synthase_alpha_chain	0	1432	XM_008384736.2	Malus_x_domestica_tryptophan_synthase_alpha_chain-like_(LOC103445713),_mRNA	103405001
810	2e-51	203	MD15G1420600	unknown	6.75e-47	200	XM_008342906.1	Malus_x_domestica_early_nodulin-75-like_(LOC103404052),_mRNA	103405142
811	0	1449	MD15G1420600	unknown	0	1469	XM_008363701.2	Malus_x_domestica_early_nodulin-75-like_(LOC103425612),_mRNA	103402277
812	0	1047	MD15G1420600	unknown	0	1026	XM_008363701.2	Malus_x_domestica_early_nodulin-75-like_(LOC103425612),_mRNA	103447177
813	0	1321	MD07G1227900	laccase_5	0	1463	XM_008365555.2	Malus_x_domestica_laccase-12-like_(LOC103427498),_mRNA	103401713
814	1e-132	473	MD15G1329700	Coiled-coil_domain-containing_protein_55_(DUF2040)	4.69e-123	453	XM_017327011.1	Malus_x_domestica_nuclear_speckle_splicing_regulatory_protein_1-like_(LOC103416127),_transcript_variant_X5,_mRNA	103427655
817	0	884	MD11G1050400	NB-ARC_domain-containing_disease_resistance_protein	0	1122	XM_017328798.1	Malus_x_domestica_putative_disease_resistance_protein_RGA4_(LOC103422752),_mRNA	103404457
820	1e-125	450	MD15G1420600	unknown	1.01e-124	459	XM_008342906.1	Malus_x_domestica_early_nodulin-75-like_(LOC103404052),_mRNA	103406205
821	0	933	MD15G1420600	unknown	0	952	XM_008363701.2	Malus_x_domestica_early_nodulin-75-like_(LOC103425612),_mRNA	103446184
824	2e-100	367	MD02G1082700	eif4a-2	0	881	XM_029097553.1	Malus domestica DEAD-box ATP-dependent RNA helicase 12-like (LOC103406818), mRNA	103429292
828	1e-46	188	MD17G1214100	BED_zinc_finger	0	1465	XM_017327486.1	Malus_x_domestica_zinc_finger_BED_domain-containing_protein_DAYSLEEPER-like_(LOC108171407),_mRNA	103449825
832	3e-82	306	MD13G1196600	20S_proteasome_beta_subunit_D1	1.39e-78	305	XM_008392694.2	Malus_x_domestica_proteasome_subunit_beta_type-2-A_(LOC103453143),_mRNA	103450495
833	0	1371	MD13G1196600	20S_proteasome_beta_subunit_D1	0	1411	XM_008392694.2	Malus_x_domestica_proteasome_subunit_beta_type-2-A_(LOC103453143),_mRNA
834	3e-152	538	MD10G1115400	Protein_of_unknown_function	4.63e-133	486	XM_009348180.2	Pyrus_x_bretschneideri_uncharacterized_LOC103938186_(LOC103938186),_mRNA	103431340
837	0	1736	MD17G1138600	Kinase-related_protein_of_unknown_function_(DUF1296)	0	1762	XM_008364143.2	Malus_x_domestica_uncharacterized_LOC103426056_(LOC103426056),_mRNA
838	0	715	MD02G1069000	SNARE-like_superfamily_protein	0	972	XM_008345782.1	Malus_x_domestica_AP-4_complex_subunit_sigma_(LOC103406794),_mRNA
840	0	641	MD08G1117100	RNA_polymerase_I-associated_factor_PAF67	1.22e-173	621	XM_008379880.2	Malus_x_domestica_eukaryotic_translation_initiation_factor_3_subunit_L-like_(LOC103441176),_mRNA	103437273
842	0	1407	MD16G1043900	Rad23_UV_excision_repair_protein_family	0	1430	XM_008369992.2	Malus_x_domestica_ubiquitin_receptor_RAD23c-like_(LOC103431823),_mRNA	103450279
844	0	679	MD03G1093300	CAX_interacting_protein_4	0	1109	XP_028955553.1	Malus domestica CAX-interacting protein 4 (LOC103420957), transcript variant X2, mRNA	103420426
846	0	1445	MD13G1135700	Protein_of_unknown_function	0	1456	XM_008392022.2	Malus_x_domestica_uncharacterized_LOC103452518_(LOC103452518),_mRNA	103450233
847	0	1631	MD03G1174600	nuclear_factor_Y	0	1639	XM_009376674.2	Pyrus_x_bretschneideri_nuclear_transcription_factor_Y_subunit_A-1-like_(LOC103963815),_transcript_variant_X2,_mRNA	103405957	KEGG hit; plant-pathogen interaction
848	0	1003	MD01G1046000	LisH/CRA/RING-U-box_domains-containing_protein	0	924	XM_017327380.1	Malus_x_domestica_protein_RMD5_homolog_A-like_(LOC103417567),_transcript_variant_X4,_mRNA	103447828
850	0	1472	MD15G1359300	Translation_initiation_factor_IF2/IF5	0	1526	XM_008340584.2	Malus_x_domestica_probable_eukaryotic_translation_initiation_factor_5-1_(LOC103401870),_mRNA	103403915	KEGG hit; circadian rhythm, ribosome biogenesis; ABA signaling
852	0	1422	MD04G1238000	NB-ARC_domain-containing_disease_resistance_protein	0	1450	XM_008372567.2	Malus_x_domestica_putative_disease_resistance_protein_At1g50180_(LOC103434242),_transcript_variant_X3,_mRNA	103428160
853	0	1626	MD12G1246700	threonine_aldolase_1	0	1663	XM_008390494.2	Malus_x_domestica_probable_low-specificity_L-threonine_aldolase_1_(LOC103451064),_transcript_variant_X3,_mRNA	103407645
854	0	1110	MD11G1308400	unknown	0	1110	XM_008361193.2	Malus_x_domestica_protein_SENESCENCE-ASSOCIATED_GENE_21,_mitochondrial-like_(LOC103423122),_mRNA	103435299
855	0	1119	MD17G1271500	expansin_A13	0	1122	XM_008344916.2	Malus_x_domestica_expansin-A13_(LOC103405893),_mRNA	103448416
856	0	1382	MD03G1174600	nuclear_factor_Y	0	1402	XM_008369843.2	Malus_x_domestica_nuclear_transcription_factor_Y_subunit_A-1-like_(LOC103431670),_transcript_variant_X1,_mRNA	103450338
859	0	829	MD06G1077500	NAD(P)-binding_Rossmann-fold_superfamily_protein	0	824	XM_008375817.2	Malus_x_domestica_salutaridine_reductase-like_(LOC103437348),_mRNA	108170575
860	0	1088	MD06G1077500	NAD(P)-binding_Rossmann-fold_superfamily_protein	0	1101	XM_008375817.2	Malus_x_domestica_salutaridine_reductase-like_(LOC103437348),_mRNA
862	2e-112	407	MD14G1016000	Ribosomal_RNA_processing_Brix_domain_protein	1.72e-107	401	XM_008393525.2	Malus_x_domestica_ribosome_production_factor_2_homolog_(LOC103453932),_mRNA	103422577
863	0	1633	MD13G1040800	Regulator_of_Vps4_activity_in_the_MVB_pathway_protein	0	1657	XM_008361823.2	Malus_x_domestica_IST1_homolog_(LOC103423743),_mRNA
865	3e-174	612	MD17G1181600	oxidative_stress_3	7.34e-168	601	XM_008377626.2	Malus_x_domestica_uncharacterized_protein_DDB_G0271670-like_(LOC103439073),_transcript_variant_X2,_mRNA	103407428
866	5e-52	206	MD15G1272400	Uncharacterised_protein_family_(UPF0497)	0	1068	KR534606.1	Malus_hupehensis_var._mengshanensis_mitochondrion,_complete_genome
867	2e-79	295	MD04G1180300	unknown	2.33e-73	287	XM_008357527.2	Malus_x_domestica_50S_ribosomal_protein_L17,_chloroplastic-like_(LOC103419421),_mRNA
868	0	1775	MD05G1066300	Alpha-helical_ferredoxin	0	1807	XM_008352952.2	Malus_x_domestica_NADH_dehydrogenase_[ubiquinone]_iron-sulfur_protein_8-A,_mitochondrial_(LOC103414581),_mRNA	103427648
870	0	1404	MD12G1114200	UDP-Glycosyltransferase_superfamily_protein	0	1424	XM_008352152.2	Malus_x_domestica_UDP-glycosyltransferase_86A1-like_(LOC103413712),_mRNA	103424583
871	0	1728	MD03G1211700	Transducin/WD40_repeat-like_superfamily_protein	0	1773	XM_008367443.2	Malus_x_domestica_polycomb_group_protein_FIE2_(LOC103429290),_transcript_variant_X2,_mRNA	103447151
872	0	1696	MD05G1222300	Protein_of_unknown_function	0	1716	XM_017330269.1	Malus_x_domestica_uncharacterized_protein_At4g15545-like_(LOC103427946),_transcript_variant_X2,_mRNA	103424583
873	9e-156	551	MD17G1092700	peroxin_22	9.63e-157	564	XM_008343754.2	Malus_x_domestica_peroxisome_biogenesis_protein_22-like_(LOC103404794),_transcript_variant_X1,_mRNA	103436424
874	3e-117	423	MD09G1205500	transducin_family_protein_/_WD-40_repeat_family_protein	2.24e-103	387	XM_008382724.2	Malus_x_domestica_protein_transport_protein_SEC13_homolog_B-like_(LOC103443828),_mRNA	103410322
875	0	1223	MD17G1048000	TBP-associated_factor_5	0	1245	XM_017324352.1	Malus_x_domestica_probable_E3_ubiquitin_ligase_complex_SCF_subunit_sconB_(LOC103404415),_mRNA	103437957
876	3e-11	71.6	MD09G1262400	uridine_5'-monophosphate_synthase_/_UMP_synthase_(PYRE-F)_(UMPS)	no_data	no_data	no_data	no_data	103444481
877	0	1454	MD09G1123100	vacuolar_protein_sorting_11	0	1474	XR_530426.2	Malus_x_domestica_uncharacterized_LOC103442985_(LOC103442985),_ncRNA
878	0	857	MD17G1006600	Ubiquinol-cytochrome_C_reductase_iron-sulfur_subunit	0	989	XM_008355141.2	Malus_x_domestica_cytochrome_b-c1_complex_subunit_Rieske-4,_mitochondrial-like_(LOC103416934),_mRNA	103411297
879	0	1685	MD17G1006600	Ubiquinol-cytochrome_C_reductase_iron-sulfur_subunit	0	1735	XM_008355141.2	Malus_x_domestica_cytochrome_b-c1_complex_subunit_Rieske-4,_mitochondrial-like_(LOC103416934),_mRNA	103411297
880	0	1256	MD02G1271700	Glutathione_S-transferase	0	1284	XM_008348282.2	Malus_x_domestica_uncharacterized_LOC103409456_(LOC103409456),_mRNA
881	0	1267	MD16G1082600	disease_resistance_protein_(TIR-NBS-LRR_class)	0	1338	XM_008341746.2	Malus_x_domestica_TMV_resistance_protein_N-like_(LOC103402958),_mRNA	103425615
882	6e-95	349	MD10G1062700	ubiquitin_fusion_degradation_1	no_data	no_data	XM_008384145.3	Malus domestica ubiquitin recognition factor in ER-associated degradation protein 1 (LOC103445159), mRNA	103448416
884	1e-47	192	MD16G1123300	Protein_of_unknown_function	1.46e-45	195	XM_008342021.2	Malus_x_domestica_uncharacterized_LOC103403188_(LOC103403188),_mRNA	103439866
886	0	1205	MD15G1123100	Protein_of_unknown_function	0	1194	XM_008353833.2	Malus_x_domestica_uncharacterized_LOC103415508_(LOC103415508),_mRNA
888	0	1723	MD10G1295300	DNA-directed_RNA_polymerase_family_protein	0	1759	XM_008385518.2	Malus_x_domestica_DNA-directed_RNA_polymerase_II_subunit_RPB2_(LOC103446412),_mRNA
891	0	1499	MD01G1173400	Agenet_domain-containing_protein	0	1410	XM_029102699.1	Malus domestica uncharacterized LOC114824927 (LOC114824927), transcript variant X2, mRNA
892	0	1243	MD02G1183300	Protein_kinase_superfamily_protein	0	1247	XM_008342763.2	Malus_x_domestica_casein_kinase_II_subunit_alpha,_chloroplastic_(LOC103403915),_mRNA
895	0	1523	MD05G1347300	ATPase	0	1790	XM_008372860.1	Malus_x_domestica_ATP_synthase_gamma_chain,_chloroplastic-like_(LOC103434495),_mRNA	103407209
896	0	1049	MD09G1288000	ADP-ribosylation_factor_A1E	0	1072	XM_008383233.2	Malus_x_domestica_ADP-ribosylation_factor_(ARF),_transcript_variant_X2,_mRNA	103407209
898	0.039	41	MD10G1126600	translation_initiation_factor_3_(IF-3)_family_protein	no_data	no_data	no_data	no_data
899	0	1687	MD16G1058700	Protein_of_unknown_function	0	1760	XM_008341560.2	Malus_x_domestica_protein_BIG_GRAIN_1-like_E_(LOC103402803),_mRNA	103416713
900	0	962	MD14G1162400	Nucleic_acid-binding	0	979	XM_008394622.2	Malus_x_domestica_protein_PLASTID_TRANSCRIPTIONALLY_ACTIVE_10_(LOC103455029),_mRNA	103454265
901	0	1196	MD10G1319400	HSP20-like_chaperones_superfamily_protein	0	1245	XM_008385844.2	Malus_x_domestica_15.4_kDa_class_V_heat_shock_protein_(LOC103446712),_mRNA
902	0	1254	MD12G1092800	Protein_of_unknown_function	0	1327	XM_008376222.2	Malus_x_domestica_AUGMIN_subunit_1_(LOC103437726),_mRNA	103446739
903	0	865	MD01G1144400	HSP20-like_chaperones_superfamily_protein	0	1216	XM_008345601.2	Malus_x_domestica_17.8_kDa_class_I_heat_shock_protein-like_(LOC103406609),_mRNA
904	0	1516	MD11G1097800	scarecrow-like_transcription_factor_11_(SCL11)	0	1574	XM_008386720.2	Malus_x_domestica_uncharacterized_LOC103447522_(LOC103447522),_mRNA
905	0	1626	MD14G1163700	radical_SAM_domain-containing_protein_/_GCN5-related_N-acetyltransferase_(GNAT)_family_protein	0	1598	XM_029092609.1	Malus domestica elongator complex protein 3 (LOC103408418), mRNA
906	0	1290	MD15G1250800	FG-GAP_repeat-containing_protein	0	1397	XM_008339806.2	Malus_x_domestica_uncharacterized_LOC103401097_(LOC103401097),_mRNA
908	0	967	MD09G1249000	Protein_of_unknown_function	0	979	XM_018647794.1	Pyrus_x_bretschneideri_uncharacterized_LOC103948524_(LOC103948524),_transcript_variant_X2,_mRNA
909	0	1609	MD01G1223600	acyl-CoA_binding_protein_2	0	1648	XM_008382884.2	Malus_x_domestica_acyl-CoA-binding_domain-containing_protein_1-like_(LOC103443979),_mRNA
912	0	1404	MD12G1153600	POX_(plant_homeobox)_family_protein	0	1502	XM_008389860.2	Malus_x_domestica_BEL1-like_homeodomain_protein_9_(LOC103450495),_mRNA
913	1e-06	55.4	MD11G1097800	scarecrow-like_transcription_factor_11_(SCL11)	no_data	no_data	no_data	no_data
914	0	1667	MD00G1001400	Protein_kinase_superfamily_protein	0	1251	XM_029097984.1	Malus domestica cyclin-dependent kinase F-4-like (LOC103428160), transcript variant X1, mRNA
915	0	998	MD02G1088400	TATA-binding_related_factor_(TRF)_of_subunit_20_of_Mediator_complex	0	1029	XM_017324558.1	Malus_x_domestica_mediator_of_RNA_polymerase_II_transcription_subunit_20a-like_(LOC103406827),_transcript_variant_X1,_mRNA
916	0	1211	MD11G1032400	Plant_protein_of_unknown_function_(DUF827)	0	1234	XM_008386357.2	Malus_x_domestica_WEB_family_protein_At5g55860_(LOC103447177),_mRNA	103439866
918	0	1662	MD15G1358800	Galactosyltransferase_family_protein	0	1725	XM_017327026.1	Malus_x_domestica_beta-1,3-galactosyltransferase_7-like_(LOC103416208),_partial_mRNA	103452518
919	0	1393	MD01G1039800	nicotinamidase_1	0	1664	XM_008387442.2	Malus_x_domestica_nicotinamidase_1-like_(LOC103448186),_mRNA	103409688
920	0	1588	MD11G1306200	ethylene_response_sensor_1	0	1633	AH014669.2	Malus_domestica_cultivar_Granny_Smith_ethylene_receptor_(ERS1b)_mRNA,_partial_cds	103428789
921	0	1534	MD01G1061800	disease_resistance_family_protein_/_LRR_family_protein	0	1509	XM_008355775.3	Malus domestica receptor-like protein EIX1 (LOC103417604), transcript variant X1, mRNA	103411983
925	0.13	39.2	MD02G1119400	DA1-related_protein_5	no_data	no_data	XM_029099196.1	Malus domestica uncharacterized LOC114823756 (LOC114823756), mRNA
926	0.14	39.2	MD10G1126600	translation_initiation_factor_3_(IF-3)_family_protein	no_data	no_data	no_data	no_data	103436132
927	0	1793	MD01G1106200	adenosine_kinase_2	0	1847	XM_008367865.2	Malus_x_domestica_adenosine_kinase_2_(LOC103429705),_mRNA	103411297
932	0	1636	MD14G1129100	Pleckstrin_homology_(PH)_domain-containing_protein	0	1755	XM_017324978.1	Malus_x_domestica_uncharacterized_LOC103404457_(LOC103404457),_transcript_variant_X4,_mRNA
934	0	1492	MD13G1018500	Peptidase_C12	0	1626	XM_008390932.2	Malus_x_domestica_ubiquitin_carboxyl-terminal_hydrolase_2-like_(LOC103451525),_mRNA
942	0	666	MD12G1141500	metallothionein_2B	0	676	KC222014.1	Malus_x_domestica_cultivar_Red_Fuji_metallothionein_type_2_(MT2)_mRNA,_complete_cds
958	0	1211	MD04G1213400	DCD_(Development_and_Cell_Death)_domain_protein	0	1232	XM_017331924.1	Malus_x_domestica_uncharacterized_LOC108173228_(LOC108173228),_mRNA
959	0	1627	MD14G1033800	TLD-domain_containing_nucleolar_protein	0	1642	XM_029092173.1	Malus domestica MTOR-associated protein MEAK7-like (LOC103454115), transcript variant X1, mRNA
964	0	1175	MD02G1030800	Ypt/Rab-GAP_domain_of_gyp1p_superfamily_protein	0	1162	XM_029109222.1	Malus domestica TBC1 domain family member 13-like (LOC114827430), mRNA
975	0	1240	MD10G1193200	basic_helix-loop-helix_(bHLH)_DNA-binding_superfamily_protein	0	1266	XM_008384737.2	Malus_x_domestica_transcription_factor_UNE12-like_(LOC103445714),_mRNA
997	0	735	MD16G1008100	Remorin_family_protein	0	699	XM_008342282.2	Malus_x_domestica_uncharacterized_LOC103403441_(LOC103403441),_transcript_variant_X3,_mRNA
998	0	1680	MD06G1181500	aldehyde_dehydrogenase_10A8	0	1633	NM_001328764.1	Malus_domestica_betaine_aldehyde_dehydrogenase_1,_chloroplastic_(LOC103409732),_mRNA
1008	0	834	MD11G1282700	Protein_of_unknown_function_(DUF581)	0	848	XM_008388248.2	Malus_x_domestica_protein_MARD1-like_(LOC103448977),_transcript_variant_X4,_mRNA
1010	0	1703	MD14G1166500	Protein_of_unknown_function	0	1099	XM_017337217.1	Malus_x_domestica_uncharacterized_LOC103455056_(LOC103455056),_mRNA
1027	0	893	MD15G1165800	unknown	0	1083	XM_009342372.2	Pyrus_x_bretschneideri_F-box/LRR-repeat_protein_25-like_(LOC103932730),_mRNA
1028	0.028	41	MD11G1215200	APS_reductase_3	3.96e-141	514	XR_527048.2	Malus_x_domestica_uncharacterized_LOC103420262_(LOC103420262),_ncRNA
1029	0	868	MD10G1087600	Phox-associated_domain	0	924	XM_008341014.2	Malus_x_domestica_uncharacterized_LOC103402277_(LOC103402277),_mRNA
1034	0	1447	MD02G1123800	RING/U-box_superfamily_protein	0	1548	XM_008364857.2	Malus_x_domestica_NEP1-interacting_protein-like_1_(LOC103426781),_mRNA	103435380
1035	0	1573	MD10G1070100	Transducin/WD40_repeat-like_superfamily_protein	0	1764	XM_008366743.2	Malus_x_domestica_ribosome_biogenesis_protein_BOP1_homolog_(LOC103428627),_mRNA
1036	0	1480	MD02G1067300	Arginyl-tRNA_synthetase	0	1511	XM_008364812.2	Malus_x_domestica_arginine--tRNA_ligase,_chloroplastic/mitochondrial-like_(LOC103426732),_partial_mRNA
1037	0	1754	MD13G1155100	Cyclophilin-like_peptidyl-prolyl_cis-trans_isomerase_family_protein	0	1716	XM_008392315.2	Malus_x_domestica_peptidyl-prolyl_cis-trans_isomerase_CYP21-4_(LOC103452779),_mRNA
1038	0	1864	MD07G1179800	dentin_sialophosphoprotein-related	0	1868	XM_008378075.2	Malus_x_domestica_uncharacterized_LOC103439518_(LOC103439518),_mRNA
1039	0	875	MD13G1044600	bZIP_transcription_factor_family_protein	0	1029	XM_008381928.2	Malus_x_domestica_uncharacterized_LOC103443145_(LOC103443145),_transcript_variant_X1,_mRNA
1041	1e-140	500	MD12G1020100	disease_resistance_family_protein_/_LRR_family_protein	4.44e-61	248	XR_528306.2	Malus_x_domestica_uncharacterized_LOC103427314_(LOC103427314),_transcript_variant_X8,_ncRNA	103437726
1042	0	1932	MD13G1093500	Domain_of_unknown_function_(DUF220)	0	1303	XM_008354796.2	Malus_x_domestica_uncharacterized_LOC103416549_(LOC103416549),_transcript_variant_X1,_mRNA
1043	0	1451	MD09G1126100	glucose-6-phosphate_dehydrogenase_1	0	1794	XM_008367329.2	Malus_x_domestica_glucose-6-phosphate_1-dehydrogenase,_chloroplastic-like_(LOC103429189),_mRNA
1044	0	1261	MD09G1057700	chorismate_mutase_1	0	968	XM_029107833.1	Malus domestica chorismate mutase 1, chloroplastic-like (LOC114826909), mRNA
1045	0	969	MD02G1086000	alfin-like_5	0	1688	NM_001294089.1	Malus_domestica_PHD_finger_protein_ALFIN-LIKE_4_(ALF6),_mRNA
1046	0	1701	MD07G1007600	UDP-glucosyl_transferase_73B3	0	1844	XM_008376934.2	Malus_x_domestica_UDP-glucose_flavonoid_3-O-glucosyltransferase_7-like_(LOC103438384),_mRNA	103420608
1047	0	1388	MD03G1219800	Protein_of_unknown_function	0	1404	XM_008368246.2	Malus_x_domestica_uncharacterized_LOC103430110_(LOC103430110),_mRNA	103417116
1048	0	1247	MD17G1177800	selenoprotein_family_protein	0	1267	XM_008365531.2	Malus_x_domestica_15_kDa_selenoprotein-like_(LOC103427476),_transcript_variant_X2,_mRNA	103453885
1049	0	870	MD04G1149600	plastid-specific_ribosomal_protein_4	0	887	XM_008340433.2	Malus_x_domestica_30S_ribosomal_protein_S31,_chloroplastic-like_(LOC103401713),_mRNA
1050	0	1721	MD15G1065900	CW7	0	1604	XM_029094583.1	Malus domestica uncharacterized protein KIAA0930 homolog (LOC114821634), transcript variant X1, mRNA	103425707
1051	0	1609	MD09G1187400	nijmegen_breakage_syndrome_1	0	1646	XM_008377983.2	Malus_x_domestica_nijmegen_breakage_syndrome_1_protein_(LOC103439414),_mRNA
1052	0	1218	MD13G1003900	mRNA_splicing_factor	0	1271	XM_008361788.2	Malus_x_domestica_thioredoxin-like_protein_YLS8_(LOC103423701),_mRNA	103402803
1053	0	913	MD12G1049200	BTB/POZ_domain-containing_protein	0	1411	XM_008388947.2	Malus_x_domestica_BTB/POZ_domain-containing_protein_At3g05675-like_(LOC103449612),_transcript_variant_X4,_mRNA
1055	0	1263	MD03G1170300	THUMP_domain-containing_protein	0	1290	XM_008365339.2	Malus_x_domestica_THUMP_domain-containing_protein_1-like_(LOC103427270),_mRNA
1056	0	733	MD09G1192700	MED9	0	760	XM_008353124.2	Malus_x_domestica_mediator_of_RNA_polymerase_II_transcription_subunit_9-like_(LOC103414757),_mRNA
1058	0	1544	MD01G1071200	exocyst_complex_component_sec10	0	1580	XM_008346947.2	Malus_x_domestica_exocyst_complex_component_SEC10-like_(LOC103408051),_mRNA
1059	0	1694	MD10G1004600	Class_II_aaRS_and_biotin_synthetases_superfamily_protein	0	1810	XM_008383427.2	Malus_x_domestica_histidine--tRNA_ligase,_cytoplasmic-like_(LOC103444500),_mRNA	103410224
1060	0	1968	MD13G1078600	alpha-amylase-like_3	0	2006	NM_001294091.1	Malus_domestica_alpha-amylase_3,_chloroplastic-like_(AMY10),_mRNA
1062	0	1099	MD17G1208900	SNARE-like_superfamily_protein	0	1120	XM_008375731.2	Malus_x_domestica_uncharacterized_LOC103437257_(LOC103437257),_mRNA
1063	0	1362	MD10G1004600	Class_II_aaRS_and_biotin_synthetases_superfamily_protein	0	1384	XM_008383427.2	Malus_x_domestica_histidine--tRNA_ligase,_cytoplasmic-like_(LOC103444500),_mRNA	103442456
1064	0	1469	MD08G1230300	Phosphatidylinositol-4-phosphate_5-kinase_family_protein	0	1476	XM_029107342.1	Malus domestica phosphatidylinositol 4-phosphate 5-kinase 8-like (LOC103441898), transcript variant X1, mRNA	103438418
1065	6e-127	455	MD10G1013600	global_transcription_factor_group_A2	3.27e-97	368	XM_008378372.2	Malus_x_domestica_putative_transcription_elongation_factor_SPT5_homolog_1_(LOC103439764),_transcript_variant_X2,_mRNA	103420441
1066	0	1667	MD06G1189000	aldehyde_dehydrogenase_12A1	0	1736	NM_001328831.1	Malus domestica delta-1-pyrroline-5-carboxylate dehydrogenase 12A1, mitochondrial-like (LOC103420331), mRNA	103404407
1067	0	1600	MD10G1087700	maternal_effect_embryo_arrest_14	0	1640	XM_008341016.1	Malus_x_domestica_CCG-binding_protein_1_(LOC103402278),_mRNA	103423538
1068	0	973	MD16G1023100	CDK_inhibitor_P21_binding_protein	0	822	XP_028952063.1	Malus domestica protein BCCIP homolog (LOC114822120), mRNA	103444786
1069	0	1299	MD15G1108100	Protein_of_unknown_function	0	1327	XM_008395727.2	Malus_x_domestica_centromere_protein_O_(LOC103456095),_transcript_variant_X2,_mRNA	103448977
1071	0	1563	MD07G1243700	Protein_of_unknown_function	0	1600	XM_008358665.2	Malus_x_domestica_U6_snRNA_phosphodiesterase-like_(LOC103420608),_mRNA	103403932
1072	0	1842	MD03G1033400	Protein_of_unknown_function	0	1886	XM_008355318.2	Malus_x_domestica_mediator_of_RNA_polymerase_II_transcription_subunit_15a-like_(LOC103417116),_mRNA	103445364
1073	3e-47	188	MD08G1121300	NAC_domain_containing_protein_38	3.53e-42	185	XM_008379899.3	Malus domestica NAC domain-containing protein 92-like (LOC103441192), transcript variant X2, mRNA	103440775
1074	0	1903	MD14G1003600	Protein_of_unknown_function	0	1919	XM_008393478.2	Malus_x_domestica_probable_serine/threonine-protein_kinase_samkC_(LOC103453885),_mRNA	103447289
1076	0	1011	MD11G1218500	endoribonuclease_L-PSP_family_protein	0	1116	XM_008351682.3	Malus domestica reactive Intermediate Deaminase A, chloroplastic-like (LOC103413196), mRNA	103442179
1078	0	1956	MD01G1154000	zinc_finger_(CCCH-type)_family_protein	0	2039	NM_001328819.1	Malus_domestica_zinc_finger_CCCH_domain-containing_protein_29-like_(LOC103417776),_mRNA	103450392
1079	0	1770	MD05G1120800	ascorbate_peroxidase_3	0	1803	XM_008349297.2	Malus_x_domestica_L-ascorbate_peroxidase_3,_peroxisomal-like_(LOC103410608),_mRNA	103433905
1080	0	1572	MD09G1180500	Subtilase_family_protein	0	1840	XM_008393188.2	Malus_x_domestica_subtilisin-like_protease_SBT1.4_(LOC103453633),_mRNA	103450900
1081	0	1968	MD11G1168400	OTU-like_cysteine_protease_family_protein	0	2006	XM_008374528.2	Malus_x_domestica_OTU_domain-containing_protein_5_(LOC103436110),_transcript_variant_X11,_mRNA	103420573
1083	0	1431	MD05G1292800	eukaryotic_translation_initiation_factor_4E	0	1467	XM_008373330.2	Malus_x_domestica_eukaryotic_translation_initiation_factor_4E-1_(LOC103434948),_mRNA	103437540
1084	5e-33	143	MD07G1294700	Tetratricopeptide_repeat_(TPR)-like_superfamily_protein	2.81e-23	122	XM_008378545.2	Malus_x_domestica_thylakoid_lumenal_17.4_kDa_protein,_chloroplastic-like_(LOC103439903),_mRNA
1088	0	1317	MD10G1224000	Transcription_factor_GTE6	0	1343	XM_008385016.2	Malus_x_domestica_transcription_factor_GTE1_(LOC103445962),_transcript_variant_X4,_mRNA
1089	0	1269	MD03G1272900	histidine-containing_phosphotransmitter_2	0	1339	XM_008370673.2	Malus_x_domestica_histidine-containing_phosphotransfer_protein_1_(LOC103432473),_mRNA
1091	0	1593	MD05G1364200	Homeodomain-like_superfamily_protein	0	1624	XM_008386107.2	Malus_x_domestica_transcription_repressor_KAN1-like_(LOC103446948),_transcript_variant_X2,_mRNA
1092	0	1746	MD00G1009000	VALINE-TOLERANT_1	0	1760	XM_008373501.2	Malus_x_domestica_acetolactate_synthase_small_subunit_1,_chloroplastic-like_(LOC103435112),_mRNA
1093	0	1391	MD02G1150500	Leucine-rich_repeat_(LRR)_family_protein	0	1384	XM_008340331.2	Malus_x_domestica_acidic_leucine-rich_nuclear_phosphoprotein_32-related_protein-like_(LOC103401615),_mRNA
1096	0	1074	MD09G1210700	Zinc-binding_ribosomal_protein_family_protein	0	957	XM_029108377.1	Malus domestica 60S ribosomal protein L37-3-like (LOC114827017), mRNA
1097	0	1705	MD04G1226400	WRKY_DNA-binding_protein_74	0	1670	XM_008347498.2	Malus_x_domestica_probable_WRKY_transcription_factor_74_(LOC103408663),_mRNA
1099	0	1627	MD11G1064700	NAD(P)-binding_Rossmann-fold_superfamily_protein	0	1605	XM_029088176.1	Malus domestica cinnamoyl-CoA reductase 1-like (LOC103447617), mRNA
1100	0	931	MD16G1220600	casein_kinase_I	0	1616	XM_008362201.2	Malus_x_domestica_casein_kinase_1-like_protein_6_(LOC103424128),_transcript_variant_X1,_mRNA	103455244
1101	0	1602	MD05G1272500	galactose-1-phosphate_guanylyltransferase_(GDP)s	0	1640	XM_008374015.2	Malus_x_domestica_GDP-L-galactose_phosphorylase_2-like_(LOC103435625),_transcript_variant_X1,_mRNA	103431823
1103	8e-65	250	MD17G1271500	expansin_A13	no_data	no_data	no_data	no_data	103408418
1104	0	670	MD05G1072400	cytochrome_b6f_complex_subunit_(petM)	0	1090	XM_008363896.2	Malus_x_domestica_uncharacterized_LOC103425794_(LOC103425794),_mRNA	103424833
1106	0	1052	MD09G1210700	Zinc-binding_ribosomal_protein_family_protein	0	935	XM_009355350.1	Pyrus_x_bretschneideri_60S_ribosomal_protein_L37-3-like_(LOC103944872),_mRNA
1108	0	1512	MD07G1226500	ferritin_2	0	1554	XM_008365544.2	Malus_x_domestica_ferritin-3,_chloroplastic-like_(LOC103427486),_mRNA	103447744
1109	0	1784	MD09G1207100	ENTH/VHS_family_protein	0	1816	XM_008382677.2	Malus_x_domestica_VHS_domain-containing_protein_At3g16270-like_(LOC103443781),_mRNA
1112	6e-32	140	MD15G1280000	peptidyl-prolyl_cis-trans_isomerase_/_cyclophilin-40_(CYP40)_/_rotamase	4.6e-36	165	XM_008340059.3	Malus domestica peptidyl-prolyl cis-trans isomerase CYP40 (LOC103401343), transcript variant X2, mRNA
1114	0	1391	MD08G1246000	Exostosin_family_protein	0	1415	XM_008380780.1	Malus_x_domestica_probable_xyloglucan_galactosyltransferase_GT14_(LOC103442041),_mRNA	103423743
1115	1e-96	354	MD06G1010100	unknown	1.31e-21	117	AB270792.1	Malus_x_domestica_MdSFBB9-alpha,_S9-RNase,_MdSFBB9-beta_genes,_complete_cds,_Psi-SFBB9-alpha,_Psi-SFBB9-beta_pseudogenes
1116	0	978	MD13G1230600	RING/FYVE/PHD_zinc_finger_superfamily_protein	0	1650	XM_008364017.2	Malus_x_domestica_PHD_finger_protein_ING1-like_(LOC103425916),_mRNA	103417959
1118	0	1366	MD12G1021300	histidinol_phosphate_aminotransferase_1	0	1321	XM_008354312.1	Malus_x_domestica_histidinol-phosphate_aminotransferase,_chloroplastic-like_(LOC103416043),_mRNA
1135	0	1086	MD14G1003500	APR-like_5	0	1362	XM_008393477.2	Malus_x_domestica_5'-adenylylsulfate_reductase-like_5_(LOC103453884),_mRNA
1137	0	1382	MD01G1164200	appr-1-p_processing_enzyme_family_protein	0	1413	XM_008376470.2	Malus_x_domestica_macro_domain-containing_protein_VPA0103_(LOC103437938),_mRNA	103441525	KEGG hit; MAPK pathway; multiple stress responses
1138	0	755	MD14G1011700	HXXXD-type_acyl-transferase_family_protein	0	761	XM_008362333.1	Malus_x_domestica_BAHD_acyltransferase_At5g47980-like_(LOC103424244),_mRNA	103454023
1139	0	1586	MD06G1128700	inositol_polyphosphate_kinase_2_alpha	0	1644	XM_008377210.2	Malus_x_domestica_inositol_polyphosphate_multikinase_beta-like_(LOC103438670),_mRNA	103450765
1140	5e-162	571	MD00G1076800	inositol_polyphosphate_kinase_2_beta	2.94e-156	564	XM_008377210.2	Malus_x_domestica_inositol_polyphosphate_multikinase_beta-like_(LOC103438670),_mRNA	103404711
1141	0	1045	MD16G1157200	zinc_knuckle_(CCHC-type)_family_protein	0	1194	XM_008342394.2	Malus_x_domestica_zinc_finger_CCHC_domain-containing_protein_10-like_(LOC103403552),_transcript_variant_X1,_mRNA	103453560
1147	6e-12	73.4	MD16G1260800	Protein_of_unknown_function	0	1109	MK172841.1	Pyrus_ussuriensis_chloroplast,_complete_genome
1148	0	1353	MD11G1113000	Ras-related_small_GTP-binding_family_protein	0	1386	XM_008386937.2	Malus_x_domestica_ras-related_protein_RABE1c-like_(LOC103447744),_transcript_variant_X3,_mRNA	103424477
1153	1e-33	145	MD12G1212300	SERINE-ARGININE_PROTEIN_30	3.5e-31	148	XR_001791762.1	Malus_x_domestica_serine/arginine-rich_splicing_factor_SR30-like_(LOC103450895),_transcript_variant_X5,_misc_RNA
1154	0	1626	MD06G1174100	peroxin_14	0	1666	XM_008376215.2	Malus_x_domestica_peroxisomal_membrane_protein_PEX14-like_(LOC103437718),_transcript_variant_X3,_mRNA
1156	5e-178	625	MD10G1043700	glutamate_dehydrogenase_1	0	878	XM_008391545.2	Malus_x_domestica_glutamate_dehydrogenase_1-like_(LOC103452065),_transcript_variant_X1,_mRNA	103403423
1157	8e-116	417	MD10G1295300	DNA-directed_RNA_polymerase_family_protein	5.23e-109	407	XM_008385518.2	Malus_x_domestica_DNA-directed_RNA_polymerase_II_subunit_RPB2_(LOC103446412),_mRNA
1158	4e-171	601	MD02G1049500	acetyl-CoA_carboxylase_carboxyl_transferase_subunit_beta	0	1219	NC_040170.1	Malus_hupehensis_chloroplast,_complete_genome
1160	1e-17	91.5	MD12G1229400	unknown	no_data	no_data	no_data	no_data	103419073
1173	3e-118	425	MD11G1113000	Ras-related_small_GTP-binding_family_protein	1.12e-115	429	XM_008386937.2	Malus_x_domestica_ras-related_protein_RABE1c-like_(LOC103447744),_transcript_variant_X3,_mRNA
1176	0	792	MD17G1016000	Cytochrome_C1_family	0	850	XM_008355156.2	Malus_x_domestica_cytochrome_c1-2,_heme_protein,_mitochondrial_(LOC103416945),_mRNA	108172127
1189	0	1009	MD05G1239200	myb_domain_protein_67	0	1033	XM_008373742.2	Malus_x_domestica_transcription_repressor_MYB6_(LOC103435354),_transcript_variant_X1,_mRNA
1194	0	1189	MD02G1073100	S-adenosyl-L-methionine-dependent_methyltransferases_superfamily_protein	0	1157	XM_008389380.1	Malus_x_domestica_probable_caffeoyl-CoA_O-methyltransferase_At4g26220_(LOC103450057),_transcript_variant_X1,_mRNA
1208	0	825	MD08G1015500	Transcriptional_factor_B3_family_protein_/_auxin-responsive_factor_AUX/IAA-related	0	815	XM_008358912.2	Malus_x_domestica_auxin_response_factor_5-like_(LOC103420869),_mRNA
1209	2e-160	565	MD11G1092400	myosin_heavy_chain-related	4.91e-154	556	XM_017335589.2	Malus domestica myosin-11 (LOC103447685), transcript variant X1, mRNA
1211	3e-86	318	MD10G1153600	lipase_class_3_family_protein	1.51e-84	326	XM_017335323.2	Malus domestica uncharacterized LOC103445352 (LOC103445352), mRNA	103456347
1222	0	733	MD01G1171200	Metallo-hydrolase/oxidoreductase_superfamily_protein	0	745	XM_008377115.2	Malus_x_domestica_hydroxyacylglutathione_hydrolase_cytoplasmic_(LOC103438582),_mRNA	103434141
1225	1e-123	443	MD00G1207300	WUSCHEL_related_homeobox_13	5.2e-114	424	XM_008358200.2	Malus_x_domestica_WUSCHEL-related_homeobox_8-like_(LOC103420133),_mRNA	103430194
1226	0	789	MD02G1213500	Hyaluronan_/_mRNA_binding_family	0	800	XR_001786836.1	Malus_x_domestica_plasminogen_activator_inhibitor_1_RNA-binding_protein-like_(LOC103407234),_transcript_variant_X2,_misc_RNA	103453932
1229	0	785	MD17G1132900	photosystem_II_subunit_P-1	0	797	XM_008344108.2	Malus_x_domestica_oxygen-evolving_enhancer_protein_2,_chloroplastic-like_(LOC103405142),_mRNA	103425916
1232	0	803	MD05G1148600	disease_resistance_protein_(TIR-NBS-LRR_class)	0	822	XM_017332033.1	Malus_x_domestica_probable_WRKY_transcription_factor_16_(LOC103435999),_transcript_variant_X1,_mRNA
1235	0.019	41	MD02G1037600	Protein_of_unknown_function	0	691	MK172841.1	Pyrus_ussuriensis_chloroplast,_complete_genome	103436767
1236	0	884	MD17G1216000	NADH-ubiquinone_oxidoreductase_24_kDa_subunit	0	905	XM_008374483.3	Malus domestica NADH dehydrogenase [ubiquinone] flavoprotein 2, mitochondrial-like (LOC103436074), mRNA
1237	0	1052	MD16G1207500	Protein_of_unknown_function	0	1074	XM_008363794.2	Malus_x_domestica_protein_SIEVE_ELEMENT_OCCLUSION_B-like_(LOC103425707),_mRNA
1238	0	636	MD06G1026400	shikimate_kinase_like_2	6.13e-178	636	XM_017326339.1	Malus_x_domestica_probable_inactive_shikimate_kinase_like_2,_chloroplastic_(LOC103413612),_mRNA
1239	7e-115	414	MD09G1145700	Tetratricopeptide_repeat_(TPR)-like_superfamily_protein	6.82e-103	387	XM_008381934.2	Malus_x_domestica_pentatricopeptide_repeat-containing_protein_At3g59040_(LOC103443148),_transcript_variant_X2,_mRNA	103400897
1240	0	1232	MD06G1227700	Vacuolar_protein_sorting-associated_protein_26	0	1273	XM_017332892.1	Malus_x_domestica_Down_syndrome_critical_region_protein_3_homolog_(LOC103438100),_transcript_variant_X5,_mRNA	103426781
1241	0	650	MD15G1008200	winged-helix_DNA-binding_transcription_factor_family_protein	0	656	XM_008361534.1	Malus_x_domestica_la-related_protein_1C-like_(LOC103423449),_mRNA	114825655
1245	0	1195	MD02G1130100	S-adenosyl-L-methionine-dependent_methyltransferases_superfamily_protein	0	1192	XR_001786244.1	Malus_x_domestica_calmodulin-lysine_N-methyltransferase_(LOC103456183),_transcript_variant_X1,_misc_RNA	103431116
1246	0.004	42.8	MD02G1037600	Protein_of_unknown_function	1.24e-40	180	XR_525316.2	Malus_x_domestica_uncharacterized_LOC103410220_(LOC103410220),_transcript_variant_X4,_ncRNA	103443795
1247	2e-144	513	MD07G1264000	arginine/serine-rich_splicing_factor_35	5.05e-134	490	XM_008378302.2	Malus_x_domestica_serine/arginine-rich_splicing_factor_RS41_(LOC103439716),_transcript_variant_X1,_mRNA	103439095
1248	0	1049	MD10G1154400	carboxyl_terminus_of_HSC70-interacting_protein	0	1070	XM_008350749.2	Malus_x_domestica_E3_ubiquitin-protein_ligase_CHIP-like_(LOC103412153),_transcript_variant_X2,_mRNA	103438603
1251	0	830	MD06G1026400	shikimate_kinase_like_2	0	835	XM_017326339.1	Malus_x_domestica_probable_inactive_shikimate_kinase_like_2,_chloroplastic_(LOC103413612),_mRNA	103441176
1252	0	1393	MD01G1154000	zinc_finger_(CCCH-type)_family_protein	0	1454	NM_001328819.1	Malus_domestica_zinc_finger_CCCH_domain-containing_protein_29-like_(LOC103417776),_mRNA	103442265
1253	0	1034	MD05G1169500	Cyclin_family_protein	3e-141	514	XM_008374298.2	Malus_x_domestica_cyclin-C1-2-like_(LOC103435871),_transcript_variant_X3,_mRNA	103439939
1255	0	1086	MD12G1196900	Protein_of_unknown_function_(DUF300)	0	1090	XM_017329036.1	Malus_x_domestica_transmembrane_protein_184A-like_(LOC103423538),_transcript_variant_X2,_mRNA	103430764
1256	0	1166	MD13G1131800	Major_facilitator_superfamily_protein	0	1190	KY534925.1	Malus_domestica_AT3G16990_mRNA,_partial_sequence	103401391
1257	0	787	MD14G1119100	Translation_initiation_factor_2	1.73e-168	604	XM_029092662.1	Malus domestica translation initiation factor IF-2-like (LOC114821018), transcript variant X1, mRNA	103450057
1260	3e-66	253	MD08G1170900	camphor_resistance_CrcB_family_protein	0	955	XR_524395.2	Malus_x_domestica_uncharacterized_LOC103405153_(LOC103405153),_transcript_variant_X4,_ncRNA	103456183
1261	0	1528	MD03G1159400	Immunoglobulin_E-set_superfamily_protein	0	1555	XM_008363448.2	Malus_x_domestica_putative_phosphatidylglycerol/phosphatidylinositol_transfer_protein_DDB_G0282179_(LOC103425365),_mRNA
1262	9e-117	421	MD17G1113400	photosystem_II_light_harvesting_complex_gene_2.2	3.17e-101	381	XM_008343971.2	Malus_x_domestica_chlorophyll_a-b_binding_protein_151,_chloroplastic-like_(LOC103405001),_mRNA
1265	0	1425	MD15G1329700	Coiled-coil_domain-containing_protein_55_(DUF2040)	0	1458	XM_017327011.1	Malus_x_domestica_nuclear_speckle_splicing_regulatory_protein_1-like_(LOC103416127),_transcript_variant_X5,_mRNA	103427148
1266	0	1312	MD12G1213400	ATP-dependent_caseinolytic_(Clp)_protease/crotonase_family_protein	0	1336	XM_008361639.2	Malus_x_domestica_ATP-dependent_Clp_protease_proteolytic_subunit-related_protein_3,_chloroplastic-like_(LOC103423551),_transcript_variant_X2,_mRNA
1267	0	686	MD02G1149700	U1_small_nuclear_ribonucleoprotein-70K	5.39e-89	340	XM_008339884.2	Malus_x_domestica_U1_small_nuclear_ribonucleoprotein_70_kDa_(LOC103401169),_mRNA	114826987
1268	0	1090	MD04G1095400	Ubiquitin-like_superfamily_protein	0	1114	XM_008357396.2	Malus_x_domestica_uncharacterized_LOC103419281_(LOC103419281),_transcript_variant_X4,_mRNA	103401693
1271	0	1119	MD14G1119100	Translation_initiation_factor_2	0	911	XM_009354071.2	Pyrus_x_bretschneideri_translation_initiation_factor_IF-2_(LOC103943732),_transcript_variant_X1,_mRNA
1273	0	839	MD02G1148200	unknown	2.29e-152	551	AB545981.1	Pyrus_pyrifolia_genes_for_F-box_proteins,_S_ribonuclease,_complete_cds,_haplotype:_S4
1276	0	1463	MD04G1092800	ATP_binding_cassette_subfamily_B1	0	1496	XM_008371340.2	Malus_x_domestica_ABC_transporter_B_family_member_1-like_(LOC103433112),_mRNA
1277	1e-35	150	MD04G1092800	ATP_binding_cassette_subfamily_B1	1.63e-29	143	XM_008371340.2	Malus_x_domestica_ABC_transporter_B_family_member_1-like_(LOC103433112),_mRNA
1278	1e-80	300	MD00G1076800	inositol_polyphosphate_kinase_2_beta	1.53e-74	292	XM_008377210.2	Malus_x_domestica_inositol_polyphosphate_multikinase_beta-like_(LOC103438670),_mRNA
1279	0	1357	MD02G1087400	ELF4-like_4	0	1256	XM_029088895.1	Malus domestica protein ELF4-LIKE 3-like (LOC114819615), mRNA	103427476
1283	0	1397	MD16G1020200	MMS_ZWEI_homologue_1	0	1103	XM_008383518.2	Malus_x_domestica_ubiquitin-conjugating_enzyme_E2_variant_1A-like_(LOC103444568),_mRNA
1285	0	1209	MD13G1175900	Major_facilitator_superfamily_protein	0	1234	XM_008342648.2	Malus_x_domestica_sugar_transporter_ERD6-like_16_(LOC103403801),_mRNA
1286	0	879	MD16G1058700	Protein_of_unknown_function	0	893	XM_008341560.2	Malus_x_domestica_protein_BIG_GRAIN_1-like_E_(LOC103402803),_mRNA
1287	1e-142	506	MD16G1058700	Protein_of_unknown_function	3e-141	514	XM_008341560.2	Malus_x_domestica_protein_BIG_GRAIN_1-like_E_(LOC103402803),_mRNA	103431725
1288	0	746	MD16G1058700	Protein_of_unknown_function	0	760	XM_008341560.2	Malus_x_domestica_protein_BIG_GRAIN_1-like_E_(LOC103402803),_mRNA	103427228
1289	8e-25	114	MD04G1053100	Protein_kinase_superfamily_protein	3.55e-21	115	XM_008346541.2	Malus_x_domestica_probable_receptor-like_protein_kinase_At5g47070_(LOC103407645),_mRNA	103450895
1293	0	726	MD01G1175000	RNA_ligase/cyclic_nucleotide_phosphodiesterase_family_protein	0	758	XM_029102797.1	Malus domestica F-box protein At1g30790-like (LOC103438603), mRNA
1297	0.0002	48.2	MD02G1037600	Protein_of_unknown_function	0	1081	KR534606.1	Malus_hupehensis_var._mengshanensis_mitochondrion,_complete_genome	103413612
1298	0	1339	MD02G1107500	Subtilisin-like_serine_endopeptidase_family_protein	0	1391	XM_008345953.2	Malus_x_domestica_subtilisin-like_protease_SBT5.4_(LOC103406988),_mRNA
1299	0	1159	MD12G1135800	Leucine-rich_repeat_protein_kinase_family_protein	0	828	XM_008370998.2	Malus_x_domestica_putative_receptor-like_protein_kinase_At3g47110_(LOC103432791),_mRNA
1300	9e-61	233	MD13G1134500	respiratory_burst_oxidase_homologue_D	7.27e-58	237	XM_008380202.2	Malus_x_domestica_respiratory_burst_oxidase_homolog_protein_D-like_(LOC103441525),_mRNA	103445870
1303	0	827	MD14G1232400	S-adenosyl-L-methionine-dependent_methyltransferases_superfamily_protein	0	795	XM_009361834.1	Pyrus_x_bretschneideri_probable_S-adenosylmethionine-dependent_methyltransferase_At5g38780_(LOC103950602),_mRNA	WRKY2
1304	6e-106	385	MD14G1232400	S-adenosyl-L-methionine-dependent_methyltransferases_superfamily_protein	4.1e-100	377	XM_008365219.2	Malus_x_domestica_probable_S-adenosylmethionine-dependent_methyltransferase_At5g38780_(LOC103427148),_mRNA	103423167
1305	2e-73	277	MD05G1180200	Uncharacterised_conserved_protein_UCP015417	2.47e-97	368	XM_017324954.1	Malus_x_domestica_uncharacterized_LOC108170253_(LOC108170253),_transcript_variant_X4,_mRNA	103404567
1306	1e-54	214	MD02G1032500	unknown	4.44e-45	195	XM_009365761.2	Pyrus_x_bretschneideri_uncharacterized_LOC103953952_(LOC103953952),_mRNA	103427464
1307	2e-176	619	MD02G1032500	unknown	3.74e-165	593	XM_009365761.2	Pyrus_x_bretschneideri_uncharacterized_LOC103953952_(LOC103953952),_mRNA
1312	0	908	MD14G1244600	transcription_regulator_NOT2/NOT3/NOT5_family_protein	0	924	XM_008395274.2	Malus_x_domestica_general_negative_regulator_of_transcription_subunit_3-like_(LOC103455692),_transcript_variant_X3,_mRNA	103401225
1315	1e-84	313	MD06G1148800	glyceraldehyde-3-phosphate_dehydrogenase_C_subunit_1	3.26e-81	315	XM_029103843.1	Malus domestica glyceraldehyde-3-phosphate dehydrogenase, cytosolic-like (LOC114825363), mRNA
1322	0	1162	MD06G1087300	RING/U-box_superfamily_protein	0	1131	XM_029104685.1	Malus domestica probable E3 ubiquitin-protein ligase RHB1A (LOC114825655), mRNA
1323	0	850	MD02G1251900	unknown	0	911	XR_524985.2	Malus_x_domestica_uncharacterized_LOC103408544_(LOC103408544),_transcript_variant_X2,_ncRNA
1327	6e-168	590	MD07G1159900	Protein_of_unknown_function	2.94e-156	564	XM_009368324.2	Malus domestica conserved oligomeric Golgi complex subunit 4-like (LOC103410224), mRNA	103429887
1330	5e-104	378	MD11G1305100	translocon_at_the_outer_envelope_membrane_of_chloroplasts_159	8.88e-97	366	XM_008388433.2	Malus_x_domestica_translocase_of_chloroplast_159,_chloroplastic-like_(LOC103449146),_mRNA	103406794
1332	0	987	MD02G1183800	Protein_of_unknown_function	0	983	XM_008342781.2	Malus_x_domestica_uncharacterized_LOC103403936_(LOC103403936),_transcript_variant_X1,_mRNA
1334	7e-44	178	MD06G1194100	OBF_binding_protein_1	1.24e-40	180	XM_017337414.1	Malus_x_domestica_uncharacterized_LOC103455356_(LOC103455356),_mRNA	103431256
1335	1e-104	379	MD01G1172500	cytochrome_P450	1.91e-98	372	XM_008345453.2	Malus_x_domestica_cytochrome_P450_714A1-like_(LOC103406468),_mRNA
1339	8e-152	536	MD04G1069800	Protein_of_unknown_function_(DUF544)	1.78e-148	538	XM_029101033.1	Malus domestica ubiquitin carboxyl-terminal hydrolase MINDY-2-like (LOC103444786), mRNA
1340	2e-140	499	MD10G1080000	polyol/monosaccharide_transporter_5	5.02e-139	507	XM_008389148.2	Malus_x_domestica_putative_polyol_transporter_1_(LOC103449825),_mRNA
1341	0.067	37.4	MD07G1028300	NB-ARC_domain-containing_disease_resistance_protein	no_data	no_data	XM_029105109.1	Malus domestica putative disease resistance RPP13-like protein 1 (LOC114825950), mRNA
1342	9e-67	253	MD12G1017000	histone_deacetylase_3	7.22e-63	254	XM_008388707.3	Malus domestica histone deacetylase HDT1 (LOC103449388), mRNA	103426481
1343	9e-87	320	MD16G1238000	regulatory_particle_non-ATPase_13	5.42e-84	324	XR_524277.2	Malus_x_domestica_uncharacterized_LOC103404066_(LOC103404066),_ncRNA
1344	7e-109	394	MD00G1107200	FAD/NAD(P)-binding_oxidoreductase	4.08e-105	394	XM_017323009.1	Malus_x_domestica_NADH-cytochrome_b5_reductase-like_protein_(LOC103400532),_mRNA	103453633
1345	8e-57	221	MD06G1079400	unknown	4.34e-60	244	XM_008348944.2	Malus_x_domestica_uncharacterized_LOC103410202_(LOC103410202),_mRNA	103406988
1346	4e-52	205	MD15G1169200	beta-1	1.23e-45	196	XM_017331236.1	Malus_x_domestica_beta-1,4-mannosyl-glycoprotein_4-beta-N-acetylglucosaminyltransferase-like_(LOC103431468),_transcript_variant_X2,_mRNA	103455699
1351	0	1348	MD13G1185600	Protein_of_unknown_function	0	1373	XM_008392620.2	Malus_x_domestica_uncharacterized_LOC103453081_(LOC103453081),_mRNA
1353	0	673	MD05G1233400	NAC_domain_containing_protein_80	0	678	XM_008373776.2	Malus_x_domestica_NAC_domain-containing_protein_68-like_(LOC103435387),_mRNA
1354	0	711	MD06G1184000	5-formyltetrahydrofolate_cycloligase	0	728	XM_008376284.2	Malus_x_domestica_5-formyltetrahydrofolate_cyclo-ligase,_mitochondrial-like_(LOC103437782),_mRNA	103440430	KEGG hit; CHO metabolism Fructose 6-P to Glucose 6-P
1355	6e-142	504	MD15G1418700	partner_of_Y14-MAGO	8.64e-117	433	XM_008341051.2	Malus_x_domestica_partner_of_Y14_and_mago_(LOC103402313),_mRNA
1359	1e-63	244	MD12G1205500	Tetratricopeptide_repeat_(TPR)-like_superfamily_protein	7.07e-78	303	XM_008390252.2	Malus_x_domestica_RNA_polymerase_II-associated_protein_3_(LOC103450850),_transcript_variant_X3,_mRNA
1360	5e-111	401	MD05G1128300	F-box_family_protein_with_a_domain_of_unknown_function_(DUF295)	8.95e-92	350	XM_008384234.2	Malus_x_domestica_F-box_protein_SKIP23_(LOC103445239),_mRNA	103406827
1361	0	1009	MD07G1005800	Protein_of_unknown_function_(DUF167)	0	1011	XM_008358506.2	Malus_x_domestica_UPF0235_protein_At5g63440_(LOC103420441),_mRNA	103456308
1363	0	1059	MD16G1196000	Protein_of_unknown_function_(DUF581)	0	1077	XM_008342775.2	Malus_x_domestica_protein_MARD1_(LOC103403932),_mRNA	103404415
1364	5e-140	499	MD16G1118500	translocase_of_outer_membrane_20_kDa_subunit_3	3.11e-116	431	XM_008354821.2	Malus_x_domestica_mitochondrial_import_receptor_subunit_TOM20-like_(LOC103416576),_mRNA
1366	0	1292	MD15G1430600	Basic-leucine_zipper_(bZIP)_transcription_factor_family_protein	0	1279	XM_029094127.1	Malus domestica uncharacterized protein At4g06598-like (LOC114821547), mRNA	103423708
1369	0	964	MD15G1048800	G_protein_alpha_subunit_1	0	950	XM_008395364.2	Malus_x_domestica_guanine_nucleotide-binding_protein_alpha-1_subunit-like_(LOC103455774),_mRNA
1370	0	1476	MD01G1034300	S-adenosyl-L-methionine-dependent_methyltransferases_superfamily_protein	0	1301	XM_029108252.1	Malus domestica tRNA (cytosine(34)-C(5))-methyltransferase-like (LOC114826987), mRNA
1371	0	1187	MD15G1041900	Protein_phosphatase_2C_family_protein	0	1210	XM_008380949.2	Malus_x_domestica_probable_protein_phosphatase_2C_60_(LOC103442179),_mRNA	103454111
1372	0	1130	MD08G1058800	chromatin_remodeling_factor_CHD3_(PICKLE)	0	1160	XM_008379443.2	Malus_x_domestica_CHD3-type_chromatin-remodeling_factor_PICKLE_(LOC103440745),_transcript_variant_X2,_mRNA	103456251
1378	0	782	MD06G1084200	eukaryotic_translation_initiation_factor_3A	0	878	XM_029104659.1	Malus domestica uncharacterized LOC114825642 (LOC114825642), mRNA	103423200
1381	9e-95	347	MD15G1381700	sequence-specific_DNA_binding_transcription_factors	4.16e-90	344	AB627200.1	Malus_x_domestica_mRNA,_microsatellite:_MEST022,_clone:_FLW01_25_G07
1382	0	1306	MD16G1237000	cycloartenol_synthase_1	0	1304	XM_029095654.1	Malus domestica cycloartenol synthase 2 (LOC103416907), mRNA	103434725
1384	0	648	MD15G1381500	transducin_family_protein_/_WD-40_repeat_family_protein	3.67e-180	643	XM_008340696.2	Malus_x_domestica_WD_and_tetratricopeptide_repeats_protein_1_(LOC103401966),_transcript_variant_X2,_mRNA
									103439903
									103443148
									103450850
									103432577
									103451064
									103427270
									103454115
									103434181
									103445962
									103455692
									103424977
									103420869	KEGG hit;
									103413399
									103429119
									103454579
									103432580
									103429290
									103428627
									103443828	KEGG hit; RNA transport, protein processing in endoplasmic reticulum; nuclear pore complex
									103401966
									103402435
									114821018
									103401870	KEGG hit; translation initiation factor 5
									103416576
									103449146
									103454622
									103432784
									103447120
									103428502
									103437705
									103445713
									TLP5
									103400934
									103401169
									103416934
									103445159
									103411825
									103437445
									103437695
									103438384
									103420144
									103438028
									103413712
									103428167
									103407301
									103419514
									103423799
									103447892
									103404052
									103423122
									103419421
									103417231
									103438100
									103435112
									103453826
									103423449
									103434968
									103408663
									103420133
									103429819
									103440391
									114827430
									103421595
									103417776
									103445878
									103403552
									114827017
