# Supplementary material for: Fox Hunting in Wild Apples: Searching for Novel Genes in Malus Sieversii
Source: Int J Mol Sci. 2020 Dec 14;21(24):9516. doi: 10.3390/ijms21249516 (PMC7765095; doi:10.3390/ijms21249516)
Supplement: Supplementary file 1 [file ijms-21-09516-s001.zip › Supplemental Table 2.xlsx]

## Sheet: Sheet1
FOX ID	GDDH e-val	GDDH score	GDDH accession	GDDH description	NCBI e-val	NCBI score	NCBI accession	NCBI description
563	0	893	MD13G1196600	20S_proteasome_beta_subunit_D1	0	902	XM_008392694.2	Malus_x_domestica_proteasome_subunit_beta_type-2-A_(LOC103453143),_mRNA	103453143
832	3e-82	306	MD13G1196600	20S_proteasome_beta_subunit_D1	1.39e-78	305	XM_008392694.2	Malus_x_domestica_proteasome_subunit_beta_type-2-A_(LOC103453143),_mRNA
833	0	1371	MD13G1196600	20S_proteasome_beta_subunit_D1	0	1411	XM_008392694.2	Malus_x_domestica_proteasome_subunit_beta_type-2-A_(LOC103453143),_mRNA
196	0	1698	MD09G1179900	20S_proteasome_subunit_PAA2	0	1733	XM_008393190.2	Malus_x_domestica_proteasome_subunit_alpha_type-6_(LOC103453636),_transcript_variant_X1,_mRNA	103453636
530	0	1115	MD14G1163300	26S_proteasome	0	1118	XM_008394629.1	Malus_x_domestica_26S_proteasome_non-ATPase_regulatory_subunit_6_homolog_(LOC103455036),_mRNA	103455036
2	0	1891	MD02G1062200	2-oxoglutarate_(2OG)_and_Fe(II)-dependent_oxygenase_superfamily_protein	0	1879	XM_008388709.2	Malus_x_domestica_uncharacterized_LOC103449386_(LOC103449386),_transcript_variant_X2,_mRNA
306	0	1754	MD08G1163300	2-oxoglutarate_(2OG)_and_Fe(II)-dependent_oxygenase_superfamily_protein	0	1799	XM_008390000.2	Malus_x_domestica_protein_DMR6-LIKE_OXYGENASE_1-like_(LOC103450635),_mRNA	103450635
502	0	935	MD05G1046000	2-oxoglutarate_(2OG)_and_Fe(II)-dependent_oxygenase_superfamily_protein	0	924	XM_008374981.2	Malus_x_domestica_protein_DMR6-LIKE_OXYGENASE_2-like_(LOC103436547),_mRNA	103436547
552	0	1189	MD02G1064900	2-oxoglutarate_(2OG)_and_Fe(II)-dependent_oxygenase_superfamily_protein	0	1456	XM_017329464.1	Malus_x_domestica_probable_iron/ascorbate_oxidoreductase_DDB_G0283291_(LOC103424997),_transcript_variant_X3,_mRNA	103424997
695	0	1142	MD15G1237500	2-oxoglutarate_(2OG)_and_Fe(II)-dependent_oxygenase_superfamily_protein	0	1277	XM_008339743.2	Malus_x_domestica_probable_prolyl_4-hydroxylase_10_(LOC103401040),_mRNA	103401040
76	0	1415	MD10G1082800	4-hydroxy-3-methylbut-2-enyl_diphosphate_reductase	0	1443	XM_008358773.2	Malus_x_domestica_4-hydroxy-3-methylbut-2-enyl_diphosphate_reductase,_chloroplastic-like_(LOC103420733),_mRNA	103420733
1354	0	711	MD06G1184000	5-formyltetrahydrofolate_cycloligase	0	728	XM_008376284.2	Malus_x_domestica_5-formyltetrahydrofolate_cyclo-ligase,_mitochondrial-like_(LOC103437782),_mRNA	103437782
800	0	1353	MD13G1060200	6-phosphogluconolactonase_1	0	1408	XM_008391177.2	Malus_x_domestica_probable_6-phosphogluconolactonase_2_(LOC103451755),_mRNA	103451755
162	0	1462	MD11G1049800	ABC_transporter_of_the_mitochondrion_3	0	1526	XM_029088077.1	Malus domestica ABC transporter B family member 25, mitochondrial (LOC103419512), mRNA	103419512	KEGG hit; ABC transporter;
624	0	967	MD15G1131200	aberrant_lateral_root_formation_4	0	983	XM_008395909.2	Malus_x_domestica_aberrant_root_formation_protein_4_(LOC103456232),_mRNA 10.15252/embj.201797159	103456232	10.15252/embj.201797159
632	3e-59	230	MD15G1131200	aberrant_lateral_root_formation_4	1.33e-50	213	XM_008395909.2	Malus_x_domestica_aberrant_root_formation_protein_4_(LOC103456232),_mRNA
276	0	1608	MD15G1283600	accelerated_cell_death_2_(ACD2)	0	1637	XM_008340090.2	Malus_x_domestica_red_chlorophyll_catabolite_reductase,_chloroplastic_(LOC103401375),_mRNA	103401375
243	0	783	MD17G1074400	acclimation_of_photosynthesis_to__environment	0	723	XM_008343654.2	Malus_x_domestica_thylakoid_membrane_protein_slr0575-like_(LOC103404708),_mRNA	103404708
1158	4e-171	601	MD02G1049500	acetyl-CoA_carboxylase_carboxyl_transferase_subunit_beta	0	1219	NC_040170.1	Malus_hupehensis_chloroplast,_complete_genome
478	7e-155	547	MD09G1108800	aconitase_3	5.87e-149	540	XM_008381410.2	Malus_x_domestica_aconitate_hydratase,_cytoplasmic_(LOC103442605),_mRNA	103442605
608	0	1032	MD09G1108800	aconitase_3	0	1053	XM_008381410.2	Malus_x_domestica_aconitate_hydratase,_cytoplasmic_(LOC103442605),_mRNA
28	0	1290	MD06G1198000	actin_binding	0	1330	XM_017332941.1	Malus_x_domestica_formin-like_protein_20_(LOC103437854),_transcript_variant_X2,_mRNA	103437854
537	0	776	MD17G1219400	Actin-like_ATPase_superfamily_protein	7.1e-98	370	XM_029097197.1	Malus domestica probable tRNA N6-adenosine threonylcarbamoyltransferase (LOC114822577), mRNA	114822577
16	0	1427	MD12G1108700	ACT-like_superfamily_protein	0	1459	XM_008389311.2	Malus_x_domestica_ACT_domain-containing_protein_ACR10_(LOC103449993),_mRNA	103449993
909	0	1609	MD01G1223600	acyl-CoA_binding_protein_2	0	1648	XM_008382884.2	Malus_x_domestica_acyl-CoA-binding_domain-containing_protein_1-like_(LOC103443979),_mRNA	103443979
106	0	951	MD01G1237100	Acyl-CoA_N-acyltransferases_(NAT)_superfamily_protein	0	972	XM_008383915.2	Malus_x_domestica_histone_acetyltransferase_MCC1-like_(LOC103444940),_transcript_variant_X2,_mRNA	103444940
685	0	908	MD01G1237100	Acyl-CoA_N-acyltransferases_(NAT)_superfamily_protein	0	926	XM_008383915.2	Malus_x_domestica_histone_acetyltransferase_MCC1-like_(LOC103444940),_transcript_variant_X2,_mRNA
373	0	1689	MD17G1232600	Adaptin_ear-binding_coat-associated_protein_1_NECAP-1	0	1781	XM_008344562.2	Malus_x_domestica_NECAP-like_protein_CG9132_(LOC103405548),_mRNA	103405548
288	0	1368	MD16G1041100	Adenine_nucleotide_alpha_hydrolases-like_superfamily_protein	0	1399	XM_008341438.2	Malus_x_domestica_universal_stress_protein_YxiE_(LOC103402687),_mRNA	103402687
927	0	1793	MD01G1106200	adenosine_kinase_2	0	1847	XM_008367865.2	Malus_x_domestica_adenosine_kinase_2_(LOC103429705),_mRNA	103429705
38	0	1128	MD15G1386600	adenylosuccinate_synthase	0	1134	XM_008392289.2	Malus_x_domestica_adenylosuccinate_synthetase_2,_chloroplastic-like_(LOC103452756),_mRNA	103452756
173	0	859	MD17G1042000	ADP-glucose_pyrophosphorylase_family_protein	0	880	XM_008363928.2	Malus_x_domestica_mannose-1-phosphate_guanyltransferase_alpha-like_(LOC103425825),_mRNA	103425825
97	0	1521	MD09G1288000	ADP-ribosylation_factor_A1E	0	1513	XM_008383233.2	Malus_x_domestica_ADP-ribosylation_factor_(ARF),_transcript_variant_X2,_mRNA	ARF
896	0	1049	MD09G1288000	ADP-ribosylation_factor_A1E	0	1072	XM_008383233.2	Malus_x_domestica_ADP-ribosylation_factor_(ARF),_transcript_variant_X2,_mRNA
483	0	1653	MD15G1384500	AGAMOUS-like_24 = MdDAMa/ MdDAM1	0	1696	XM_008342855.2	Malus_x_domestica_MADS-box_protein_AGL24-like_(LOC103403995),_transcript_variant_X1,_mRNA	103403995
891	0	1499	MD01G1173400	Agenet_domain-containing_protein	0	1410	XM_029102699.1	Malus domestica uncharacterized LOC114824927 (LOC114824927), transcript variant X2, mRNA	114824927
791	0	1404	MD16G1103000	alanine-2-oxoglutarate_aminotransferase_2	0	1487	XM_017323705.1	Malus_x_domestica_glutamate--glyoxylate_aminotransferase_2_(LOC103403075),_transcript_variant_X3,_mRNA	103403075
122	0	742	MD15G1007600	Alba_DNA/RNA-binding_protein	0	715	XM_008389690.2	Malus_x_domestica_ribonuclease_P_protein_subunit_p25-like_protein_(LOC103450354),_mRNA	103450354
135	0	1447	MD15G1007600	Alba_DNA/RNA-binding_protein	0	1491	XM_008389690.2	Malus_x_domestica_ribonuclease_P_protein_subunit_p25-like_protein_(LOC103450354),_mRNA
998	0	1680	MD06G1181500	aldehyde_dehydrogenase_10A8	0	1633	NM_001328764.1	Malus_domestica_betaine_aldehyde_dehydrogenase_1,_chloroplastic_(LOC103409732),_mRNA	103409732
218	0	711	MD02G1009300	aldehyde_dehydrogenase_11A3	0	715	XM_008386274.2	Malus_x_domestica_NADP-dependent_glyceraldehyde-3-phosphate_dehydrogenase_(LOC103447094),_mRNA	103447094	KEGG hit; CHO metabolism
1066	0	1667	MD06G1189000	aldehyde_dehydrogenase_12A1	0	1736	NM_001328831.1	Malus domestica delta-1-pyrroline-5-carboxylate dehydrogenase 12A1, mitochondrial-like (LOC103420331), mRNA	103420331
55	0	1137	MD12G1018700	Aldolase_superfamily_protein	0	1166	XM_008388721.2	Malus_x_domestica_fructose-bisphosphate_aldolase,_cytoplasmic_isozyme-like_(LOC103449400),_mRNA	103449400	KEGG hit, CHO metabolism
63	0	1270	MD12G1018700	Aldolase_superfamily_protein	0	1310	XM_008388721.2	Malus_x_domestica_fructose-bisphosphate_aldolase,_cytoplasmic_isozyme-like_(LOC103449400),_mRNA
1045	0	969	MD02G1086000	alfin-like_5	0	1688	NM_001294089.1	Malus_domestica_PHD_finger_protein_ALFIN-LIKE_4_(ALF6),_mRNA	ALF6
54	0	1243	MD12G1024000	alpha/beta-Hydrolases_superfamily_protein	0	1345	XM_008388777.2	Malus_x_domestica_uncharacterized_LOC103449455_(LOC103449455),_mRNA	103449455
369	0	1721	MD08G1217800	alpha/beta-Hydrolases_superfamily_protein	0	1711	XM_008349634.2	Malus_x_domestica_carboxymethylenebutenolidase_homolog_(LOC103410985),_mRNA	103410985
547	0	1218	MD02G1081000	alpha/beta-Hydrolases_superfamily_protein	0	1195	XM_029088630.1	Malus domestica uncharacterized LOC103401908 (LOC103401908), transcript variant X5, mRNA
805	2e-66	253	MD12G1028900	alpha/beta-Hydrolases_superfamily_protein	8.61e-56	230	XM_008388807.3	Malus domestica protein ABHD11 (LOC103449483), mRNA	103449483
806	2e-138	493	MD12G1028900	alpha/beta-Hydrolases_superfamily_protein	2.17e-126	464	XM_008388807.3	Malus domestica protein ABHD11 (LOC103449483), mRNA
1060	0	1968	MD13G1078600	alpha-amylase-like_3	0	2006	NM_001294091.1	Malus_domestica_alpha-amylase_3,_chloroplastic-like_(AMY10),_mRNA	AMY10
868	0	1775	MD05G1066300	Alpha-helical_ferredoxin	0	1807	XM_008352952.2	Malus_x_domestica_NADH_dehydrogenase_[ubiquinone]_iron-sulfur_protein_8-A,_mitochondrial_(LOC103414581),_mRNA	103414581
546	0	1038	MD01G1161100	alpha-soluble_NSF_attachment_protein_2	0	996	XM_008376238.2	Malus_x_domestica_alpha-soluble_NSF_attachment_protein_2_(LOC103437742),_mRNA	103437742
263	1e-128	461	MD11G1241900	Aluminium_induced_protein_with_YGL_and_LRDR_motifs	6.9e-118	436	XM_008387913.1	Malus_x_domestica_stem-specific_protein_TSJT1_(LOC103448650),_mRNA	103448650
768	0.0001	48.2	MD12G1220800	amidase_1	1.86e-52	219	XM_017328877.1	Malus_x_domestica_uncharacterized_LOC108171986_(LOC108171986),_mRNA	108171986
204	5e-149	527	MD10G1126100	Aminotransferase-like	8.8e-127	466	XM_017335148.1	Malus_x_domestica_uncharacterized_LOC108174407_(LOC108174407),_mRNA	108174407
33	8e-165	581	MD03G1167000	ankyrin_repeat_family_protein	0	1546	XM_008346769.2	Malus_x_domestica_ankyrin_repeat-containing_protein_P16F5.05c-like_(LOC103407894),_mRNA	103407894
658	0	1177	MD04G1020900	ankyrin_repeat_family_protein	0	1206	XM_008382223.2	Malus_x_domestica_ankyrin_repeat-containing_protein_At5g02620-like_(LOC103443389),_mRNA	103443389
1137	0	1382	MD01G1164200	appr-1-p_processing_enzyme_family_protein	0	1413	XM_008376470.2	Malus_x_domestica_macro_domain-containing_protein_VPA0103_(LOC103437938),_mRNA	103437938
1135	0	1086	MD14G1003500	APR-like_5	0	1362	XM_008393477.2	Malus_x_domestica_5'-adenylylsulfate_reductase-like_5_(LOC103453884),_mRNA	103453884
570	0	881	MD02G1185400	APS_kinase	0	972	XM_008342935.2	Malus_x_domestica_adenylyl-sulfate_kinase_1,_chloroplastic_(LOC103404032),_transcript_variant_X11,_mRNA	103404032
1028	0.028	41	MD11G1215200	APS_reductase_3	3.96e-141	514	XR_527048.2	Malus_x_domestica_uncharacterized_LOC103420262_(LOC103420262),_ncRNA	103420262
777	0	1222	MD17G1174000	Arabidopsis_thaliana_protein_of_unknown_function_(DUF821)	0	800	XM_008356829.2	Malus_x_domestica_protein_O-glucosyltransferase_1_(LOC103418716),_mRNA	103418716
1247	2e-144	513	MD07G1264000	arginine/serine-rich_splicing_factor_35	5.05e-134	490	XM_008378302.2	Malus_x_domestica_serine/arginine-rich_splicing_factor_RS41_(LOC103439716),_transcript_variant_X1,_mRNA	103439716
734	0	1386	MD01G1132500	arginine-tRNA_protein_transferase_1	0	1247	XM_008375664.2	Malus_x_domestica_arginyl-tRNA--protein_transferase_2-like_(LOC103437184),_transcript_variant_X2,_mRNA	103437184
1036	0	1480	MD02G1067300	Arginyl-tRNA_synthetase	0	1511	XM_008364812.2	Malus_x_domestica_arginine--tRNA_ligase,_chloroplastic/mitochondrial-like_(LOC103426732),_partial_mRNA	103426732
639	0	1269	MD10G1143800	ARID/BRIGHT_DNA-binding_domain-containing_protein	0	1253	XM_008384293.2	Malus_x_domestica_AT-rich_interactive_domain-containing_protein_3-like_(LOC103445302),_transcript_variant_X2,_mRNA	103445302
692	5e-33	143	MD14G1073100	ARM_repeat_superfamily_protein	no_data	no_data	XM_029108834.1	Malus domestica transposon Tf2-1 polyprotein (LOC108169704), mRNA
468	1e-68	260	MD02G1216700	ARP2/3_complex_16_kDa_subunit_(p16-Arc)	1.1e-64	259	XM_008345364.2	Malus_x_domestica_actin-related_protein_2/3_complex_subunit_5A_(LOC103406371),_mRNA	103406371
508	0	1000	MD02G1216700	ARP2/3_complex_16_kDa_subunit_(p16-Arc)	0	1029	XM_008345364.2	Malus_x_domestica_actin-related_protein_2/3_complex_subunit_5A_(LOC103406371),_mRNA
587	6e-42	172	MD15G1416400	ARP2/3_complex_16_kDa_subunit_(p16-Arc)	2.99e-22	119	XR_531495.2	Malus_x_domestica_uncharacterized_LOC103450086_(LOC103450086),_ncRNA	103450086
708	8e-144	511	MD15G1416400	ARP2/3_complex_16_kDa_subunit_(p16-Arc)	8.95e-152	549	XM_017322598.1	Malus_x_domestica_actin-related_protein_2/3_complex_subunit_5A-like_(LOC103402341),_transcript_variant_X12,_mRNA	103402341
1079	0	1770	MD05G1120800	ascorbate_peroxidase_3	0	1803	XM_008349297.2	Malus_x_domestica_L-ascorbate_peroxidase_3,_peroxisomal-like_(LOC103410608),_mRNA	103410608	KEGG hit; glutathione metabolism
322	0	1476	MD16G1093400	associated_molecule_with_the_SH3_domain_of_STAM_2	0	1507	XM_017323471.1	Malus_x_domestica_AMSH-like_ubiquitin_thioesterase_2_(LOC103403013),_transcript_variant_X2,_mRNA	103403013
713	4e-05	51.8	MD05G1344000	ATP_binding_cassette_protein_1	no_data	no_data	XM_008372877.3	Malus domestica UPF0051 protein ABCI8, chloroplastic (LOC103434513), transcript variant X1, mRNA	103434513
1276	0	1463	MD04G1092800	ATP_binding_cassette_subfamily_B1	0	1496	XM_008371340.2	Malus_x_domestica_ABC_transporter_B_family_member_1-like_(LOC103433112),_mRNA	103433112
1277	1e-35	150	MD04G1092800	ATP_binding_cassette_subfamily_B1	1.63e-29	143	XM_008371340.2	Malus_x_domestica_ABC_transporter_B_family_member_1-like_(LOC103433112),_mRNA
56	9e-25	116	MD09G1019000	ATP12_protein-related	0	756	XM_008349787.3	Malus domestica ATP synthase mitochondrial F1 complex assembly factor 2-like (LOC103411138), mRNA	103411138
895	0	1523	MD05G1347300	ATPase	0	1790	XM_008372860.1	Malus_x_domestica_ATP_synthase_gamma_chain,_chloroplastic-like_(LOC103434495),_mRNA	103434495
764	0	655	MD16G1096300	ATP-citrate_lyase_A-2;Alias	0	656	XM_008341843.2	Malus_x_domestica_ATP-citrate_synthase_alpha_chain_protein_1_(LOC103403033),_transcript_variant_X2,_mRNA	103403033
1266	0	1312	MD12G1213400	ATP-dependent_caseinolytic_(Clp)_protease/crotonase_family_protein	0	1336	XM_008361639.2	Malus_x_domestica_ATP-dependent_Clp_protease_proteolytic_subunit-related_protein_3,_chloroplastic-like_(LOC103423551),_transcript_variant_X2,_mRNA	103423551
215	1e-54	214	MD04G1225000	AUX/IAA_transcriptional_regulator_family_protein	4.55e-50	211	NM_001300877.1	Malus_domestica_auxin-responsive_protein_IAA3-like_(IAA4),_mRNA	IAA4; 103434165	KEGG hit
223	0	957	MD04G1225000	AUX/IAA_transcriptional_regulator_family_protein	0	977	NM_001300877.1	Malus_domestica_auxin-responsive_protein_IAA3-like_(IAA4),_mRNA
377	0	1207	MD12G1241700	AUX/IAA_transcriptional_regulator_family_protein	0	1234	XM_008368651.2	Malus_x_domestica_auxin-responsive_protein_IAA3-like_(LOC103430506),_mRNA	103430506	KEGG hit
307	3e-28	127	MD05G1153300	BAK1-interacting_receptor-like_kinase_1	2.75e-112	418	XR_532039.2	Malus_x_domestica_uncharacterized_LOC103454657_(LOC103454657),_ncRNA	103454657
449	0	706	MD05G1153300	BAK1-interacting_receptor-like_kinase_1	0	881	XM_008384316.2	Malus_x_domestica_probably_inactive_leucine-rich_repeat_receptor-like_protein_kinase_At5g48380_(LOC103445322),_mRNA	103445322
5	0	1503	MD14G1198000	basic_helix-loop-helix_(bHLH)_DNA-binding_superfamily_protein	0	1541	NM_001293962.1	Malus_domestica_transcription_factor_bHLH47_(BHLH15),_mRNA	BHLH15
156	0	1306	MD13G1054700	basic_helix-loop-helix_(bHLH)_DNA-binding_superfamily_protein	0	1219	XM_008391138.3	Malus domestica transcription factor bHLH49-like (LOC103451720), mRNA	103451720
640	1e-16	86	MD03G1212600	basic_helix-loop-helix_(bHLH)_DNA-binding_superfamily_protein	no_data	no_data	XM_008367502.3	Malus domestica transcription factor ILR3 (LOC103429341), mRNA	103429341
975	0	1240	MD10G1193200	basic_helix-loop-helix_(bHLH)_DNA-binding_superfamily_protein	0	1266	XM_008384737.2	Malus_x_domestica_transcription_factor_UNE12-like_(LOC103445714),_mRNA	103445714
1366	0	1292	MD15G1430600	Basic-leucine_zipper_(bZIP)_transcription_factor_family_protein	0	1279	XM_029094127.1	Malus domestica uncharacterized protein At4g06598-like (LOC114821547), mRNA	114821547
828	1e-46	188	MD17G1214100	BED_zinc_finger	0	1465	XM_017327486.1	Malus_x_domestica_zinc_finger_BED_domain-containing_protein_DAYSLEEPER-like_(LOC108171407),_mRNA	108171407
248	0	1609	MD13G1056100	BES1-interacting_Myc-like_protein_2	0	1639	XM_008391146.2	Malus_x_domestica_transcription_factor_BIM2_(LOC103451729),_mRNA	103451729
1346	4e-52	205	MD15G1169200	beta-1	1.23e-45	196	XM_017331236.1	Malus_x_domestica_beta-1,4-mannosyl-glycoprotein_4-beta-N-acetylglucosaminyltransferase-like_(LOC103431468),_transcript_variant_X2,_mRNA	103431468
124	0	1258	MD07G1138200	beta-amylase_7	0	1271	XM_017323283.1	Malus_x_domestica_beta-amylase_7_(LOC103401914),_transcript_variant_X3,_mRNA	103401914
1053	0	913	MD12G1049200	BTB/POZ_domain-containing_protein	0	1411	XM_008388947.2	Malus_x_domestica_BTB/POZ_domain-containing_protein_At3g05675-like_(LOC103449612),_transcript_variant_X4,_mRNA	103449612
1039	0	875	MD13G1044600	bZIP_transcription_factor_family_protein	0	1029	XM_008381928.2	Malus_x_domestica_uncharacterized_LOC103443145_(LOC103443145),_transcript_variant_X1,_mRNA	103443145
789	3e-127	455	MD14G1220400	C3HC_zinc_finger-like	7.96e-111	412	XM_009339235.2	Pyrus_x_bretschneideri_uncharacterized_LOC103929961_(LOC103929961),_mRNA
323	0	798	MD13G1001400	Calcineurin-like_metallo-phosphoesterase_superfamily_protein	0	800	XM_008390837.2	Malus_x_domestica_phytochrome-associated_serine/threonine-protein_phosphatase-like_(LOC103451436),_transcript_variant_X1,_mRNA	103451436
114	0	729	MD08G1010600	Calcium-dependent_lipid-binding_(CaLB_domain)_family_protein	0	693	XM_008358904.2	Malus_x_domestica_synaptotagmin-2-like_(LOC103420861),_mRNA	103420861
761	0	866	MD02G1210400	calmodulin-related	0	1314	XM_008357759.2	Malus_x_domestica_calmodulin-like_protein_3_(LOC103419660),_transcript_variant_X2,_mRNA	103419660
1260	3e-66	253	MD08G1170900	camphor_resistance_CrcB_family_protein	0	955	XR_524395.2	Malus_x_domestica_uncharacterized_LOC103405153_(LOC103405153),_transcript_variant_X4,_ncRNA	103405153
1248	0	1049	MD10G1154400	carboxyl_terminus_of_HSC70-interacting_protein	0	1070	XM_008350749.2	Malus_x_domestica_E3_ubiquitin-protein_ligase_CHIP-like_(LOC103412153),_transcript_variant_X2,_mRNA	103412153
133	0	1200	MD15G1293600	casein_kinase_alpha_1	0	1219	XM_017323325.1	Malus_x_domestica_casein_kinase_II_subunit_alpha-like_(LOC103401481),_mRNA	103401481	KEGG hit; circadian clock; http://dx.doi.org/10.1104%2Fpp.111.179846
134	0	1490	MD15G1293600	casein_kinase_alpha_1	0	1541	XM_017323325.1	Malus_x_domestica_casein_kinase_II_subunit_alpha-like_(LOC103401481),_mRNA
1100	0	931	MD16G1220600	casein_kinase_I	0	1616	XM_008362201.2	Malus_x_domestica_casein_kinase_1-like_protein_6_(LOC103424128),_transcript_variant_X1,_mRNA	103424128
57	2e-127	457	MD08G1115900	catalytics	9.68e-127	466	XM_008379867.2	Malus_x_domestica_ER_membrane_protein_complex_subunit_1-like_(LOC103441166),_mRNA	103441166
844	0	679	MD03G1093300	CAX_interacting_protein_4	0	1109	XP_028955553.1	Malus domestica CAX-interacting protein 4 (LOC103420957), transcript variant X2, mRNA	103420957
1068	0	973	MD16G1023100	CDK_inhibitor_P21_binding_protein	0	822	XP_028952063.1	Malus domestica protein BCCIP homolog (LOC114822120), mRNA	114822120
720	1e-68	259	MD12G1208600	Chaperone_DnaJ-domain_superfamily_protein	3.98e-61	248	XM_008390272.2	Malus_x_domestica_dnaJ_homolog_subfamily_B_member_3_(LOC103450871),_mRNA	103450871
1044	0	1261	MD09G1057700	chorismate_mutase_1	0	968	XM_029107833.1	Malus domestica chorismate mutase 1, chloroplastic-like (LOC114826909), mRNA	114826909
10	3e-36	154	MD15G1037700	chromatin_remodeling_factor_CHD3_(PICKLE)	no_data	no_data	no_data	no_data
121	0	870	MD15G1037700	chromatin_remodeling_factor_CHD3_(PICKLE)	0	880	XM_008381505.2	Malus_x_domestica_CHD3-type_chromatin-remodeling_factor_PICKLE-like_(LOC103442685),_mRNA	103442685
1372	0	1130	MD08G1058800	chromatin_remodeling_factor_CHD3_(PICKLE)	0	1160	XM_008379443.2	Malus_x_domestica_CHD3-type_chromatin-remodeling_factor_PICKLE_(LOC103440745),_transcript_variant_X2,_mRNA	103440745
1059	0	1694	MD10G1004600	Class_II_aaRS_and_biotin_synthetases_superfamily_protein	0	1810	XM_008383427.2	Malus_x_domestica_histidine--tRNA_ligase,_cytoplasmic-like_(LOC103444500),_mRNA	103444500
1063	0	1362	MD10G1004600	Class_II_aaRS_and_biotin_synthetases_superfamily_protein	0	1384	XM_008383427.2	Malus_x_domestica_histidine--tRNA_ligase,_cytoplasmic-like_(LOC103444500),_mRNA
93	0	868	MD17G1280500	clathrin_adaptor_complexes_medium_subunit_family_protein	0	885	XM_008355648.2	Malus_x_domestica_coatomer_subunit_delta-like_(LOC103417462),_mRNA	103417462
86	0	1065	MD01G1119800	Cleavage_and_polyadenylation_specificity_factor_(CPSF)_A_subunit_protein	0	1201	XM_029100873.1	Malus domestica spliceosome-associated protein 130 A (LOC103433519), mRNA	103433519
401	4e-103	376	MD06G1214600	Coatomer	0	660	XM_008395079.2	Malus_x_domestica_coatomer_subunit_alpha-1-like_(LOC103455491),_mRNA	103455491
516	6e-38	159	MD05G1271000	Coatomer	no_data	no_data	XM_029103043.1	Malus domestica coatomer subunit alpha-1-like (LOC103435644), transcript variant X5, mRNA	103435644
419	2e-17	91.5	MD13G1064000	Cobalamin_biosynthesis_CobW-like_protein	0	1574	XM_017323422.2	Malus domestica COBW domain-containing protein 1 (LOC103403260), mRNA	103403260
814	1e-132	473	MD15G1329700	Coiled-coil_domain-containing_protein_55_(DUF2040)	4.69e-123	453	XM_017327011.1	Malus_x_domestica_nuclear_speckle_splicing_regulatory_protein_1-like_(LOC103416127),_transcript_variant_X5,_mRNA	103416127
1265	0	1425	MD15G1329700	Coiled-coil_domain-containing_protein_55_(DUF2040)	0	1458	XM_017327011.1	Malus_x_domestica_nuclear_speckle_splicing_regulatory_protein_1-like_(LOC103416127),_transcript_variant_X5,_mRNA
87	0	1413	MD05G1200100	conserved_peptide_upstream_open_reading_frame_7	0	1234	XM_029102617.1	Malus domestica transcription factor bHLH155-like (LOC114824912), transcript variant X1, mRNA	114824912
268	0	915	MD12G1231600	copper/zinc_superoxide_dismutase_1	0	950	XM_008390398.2	Malus_x_domestica_superoxide_dismutase_[Cu-Zn]_1-like_(LOC103450984),_transcript_variant_X1,_mRNA	103450984
620	1e-178	627	MD12G1231600	copper/zinc_superoxide_dismutase_1	7.26e-176	628	XM_008390400.2	Malus_x_domestica_superoxide_dismutase_[Cu-Zn]_1-like_(LOC103450984),_transcript_variant_X3,_mRNA
541	3e-67	257	MD13G1102300	Copper_amine_oxidase_family_protein	2.07e-63	255	NM_001329021.1	Malus_domestica_copper_methylamine_oxidase-like_(LOC103452038),_mRNA	103452038
566	1e-42	174	MD05G1208300	CTC-interacting_domain_9	no_data	no_data	XM_029102705.1	Malus domestica polyadenylate-binding protein-interacting protein 9-like (LOC103419881), mRNA	103419881
1050	0	1721	MD15G1065900	CW7	0	1604	XM_029094583.1	Malus domestica uncharacterized protein KIAA0930 homolog (LOC114821634), transcript variant X1, mRNA	114821634
607	0	1135	MD05G1087600	Cyclase_family_protein	0	1151	XM_017332531.1	Malus_x_domestica_kynurenine_formamidase_(LOC103436442),_transcript_variant_X1,_mRNA	103436442
1253	0	1034	MD05G1169500	Cyclin_family_protein	3e-141	514	XM_008374298.2	Malus_x_domestica_cyclin-C1-2-like_(LOC103435871),_transcript_variant_X3,_mRNA	103435871
602	0	720	MD12G1217300	cyclin_H	0	739	XM_008361643.2	Malus_x_domestica_cyclin-H1-1-like_(LOC103423557),_mRNA	103423557
603	0	805	MD12G1217300	cyclin_H	0	802	XM_008361643.2	Malus_x_domestica_cyclin-H1-1-like_(LOC103423557),_mRNA
407	0	1256	MD11G1285000	cyclin_p1	0	1288	XM_008388275.2	Malus_x_domestica_cyclin-P3-1_(LOC103449002),_mRNA	103449002
1382	0	1306	MD16G1237000	cycloartenol_synthase_1	0	1304	XM_029095654.1	Malus domestica cycloartenol synthase 2 (LOC103416907), mRNA	103416907
47	0	1261	MD03G1138000	cyclophilin71	0	1282	XR_001788284.1	Malus_x_domestica_peptidyl-prolyl_cis-trans_isomerase_CYP71_(LOC103424203),_transcript_variant_X5,_misc_RNA	103424203
1037	0	1754	MD13G1155100	Cyclophilin-like_peptidyl-prolyl_cis-trans_isomerase_family_protein	0	1716	XM_008392315.2	Malus_x_domestica_peptidyl-prolyl_cis-trans_isomerase_CYP21-4_(LOC103452779),_mRNA	103452779
747	4e-101	369	MD05G1072400	cytochrome_b6f_complex_subunit_(petM)	1.48e-159	575	XM_008363896.2	Malus_x_domestica_uncharacterized_LOC103425794_(LOC103425794),_mRNA
750	7e-88	325	MD05G1072400	cytochrome_b6f_complex_subunit_(petM)	1.27e-85	329	XM_008363896.2	Malus_x_domestica_uncharacterized_LOC103425794_(LOC103425794),_mRNA
1104	0	670	MD05G1072400	cytochrome_b6f_complex_subunit_(petM)	0	1090	XM_008363896.2	Malus_x_domestica_uncharacterized_LOC103425794_(LOC103425794),_mRNA
1176	0	792	MD17G1016000	Cytochrome_C1_family	0	850	XM_008355156.2	Malus_x_domestica_cytochrome_c1-2,_heme_protein,_mitochondrial_(LOC103416945),_mRNA	103416945
1335	1e-104	379	MD01G1172500	cytochrome_P450	1.91e-98	372	XM_008345453.2	Malus_x_domestica_cytochrome_P450_714A1-like_(LOC103406468),_mRNA	103406468
618	0	1225	MD14G1210700	Cytochrome_P450_superfamily_protein	0	1251	XM_008394995.1	Malus_x_domestica_flavonoid_3'-monooxygenase-like_(LOC103455413),_mRNA	103455413
626	0	816	MD14G1210700	Cytochrome_P450_superfamily_protein	0	824	FJ919631.1	Malus_x_domestica_flavonoid_3'_hydroxylase_gene,_complete_cds
627	0	1137	MD14G1210700	Cytochrome_P450_superfamily_protein	0	1160	XM_008394995.1	Malus_x_domestica_flavonoid_3'-monooxygenase-like_(LOC103455413),_mRNA
628	0	1270	MD14G1210700	Cytochrome_P450_superfamily_protein	0	1304	XM_008394995.1	Malus_x_domestica_flavonoid_3'-monooxygenase-like_(LOC103455413),_mRNA
7	0	1719	MD05G1088400	D-3-phosphoglycerate_dehydrogenase	0	1773	XR_529553.2	Malus_x_domestica_D-3-phosphoglycerate_dehydrogenase_1,_chloroplastic-like_(LOC103436439),_misc_RNA	103436439	KEGG hit; CHO metabolism
925	0.13	39.2	MD02G1119400	DA1-related_protein_5	no_data	no_data	XM_029099196.1	Malus domestica uncharacterized LOC114823756 (LOC114823756), mRNA
958	0	1211	MD04G1213400	DCD_(Development_and_Cell_Death)_domain_protein	0	1232	XM_017331924.1	Malus_x_domestica_uncharacterized_LOC108173228_(LOC108173228),_mRNA	108173228
185	0	1103	MD17G1034100	DegP_protease_1	0	1123	XM_008370236.2	Malus_x_domestica_protease_Do-like_1,_chloroplastic_(LOC103432070),_partial_mRNA	103432070
143	0	939	MD01G1120300	dehydroascorbate_reductase_2	0	915	NM_001294126.1	Malus_domestica_glutathione_S-transferase_DHAR2-like_(DHAR),_mRNA	DHAR
642	0	1155	MD07G1010400	delta_subunit_of_Mt_ATP_synthase	0	1168	XM_008358516.2	Malus_x_domestica_ATP_synthase_subunit_O,_mitochondrial-like_(LOC103420449),_mRNA	103420449
1038	0	1864	MD07G1179800	dentin_sialophosphoprotein-related	0	1868	XM_008378075.2	Malus_x_domestica_uncharacterized_LOC103439518_(LOC103439518),_mRNA	103439518
139	2e-24	114	MD01G1087100	DHHC-type_zinc_finger_family_protein	7.15e-93	353	XM_008340953.2	Malus_x_domestica_protein_AIG1-like_(LOC103402210),_transcript_variant_X4,_mRNA	103402210
755	0	1252	MD09G1110700	Dihydrolipoamide_succinyltransferase	0	1256	XM_029107983.1	Malus domestica dihydrolipoyllysine-residue succinyltransferase component of 2-oxoglutarate dehydrogenase complex 1, mitochondrial-like (LOC114826950), mRNA	114826950
921	0	1534	MD01G1061800	disease_resistance_family_protein_/_LRR_family_protein	0	1509	XM_008355775.3	Malus domestica receptor-like protein EIX1 (LOC103417604), transcript variant X1, mRNA	103417604
1041	1e-140	500	MD12G1020100	disease_resistance_family_protein_/_LRR_family_protein	4.44e-61	248	XR_528306.2	Malus_x_domestica_uncharacterized_LOC103427314_(LOC103427314),_transcript_variant_X8,_ncRNA	103427314
146	0	951	MD11G1051700	disease_resistance_protein_(TIR-NBS-LRR_class)	0	675	XM_029088089.1	Malus domestica putative disease resistance protein RGA3 (LOC103412765), transcript variant X2, mRNA	103412765
299	0	643	MD05G1150900	disease_resistance_protein_(TIR-NBS-LRR_class)	4.26e-165	593	XM_008349336.2	Malus_x_domestica_disease_resistance_protein_TAO1-like_(LOC103410656),_mRNA	103410656
484	0	1094	MD07G1244600	disease_resistance_protein_(TIR-NBS-LRR_class)	0	976	XM_017330410.1	Malus_x_domestica_uncharacterized_LOC103428462_(LOC103428462),_mRNA	103428462
515	2e-82	307	MD10G1021000	disease_resistance_protein_(TIR-NBS-LRR_class)	no_data	no_data	no_data	no_data
524	0	785	MD10G1021000	disease_resistance_protein_(TIR-NBS-LRR_class)	0	785	XM_017329852.1	Malus_x_domestica_TMV_resistance_protein_N-like_(LOC103426416),_mRNA	103426416
881	0	1267	MD16G1082600	disease_resistance_protein_(TIR-NBS-LRR_class)	0	1338	XM_008341746.2	Malus_x_domestica_TMV_resistance_protein_N-like_(LOC103402958),_mRNA	103402958
1232	0	803	MD05G1148600	disease_resistance_protein_(TIR-NBS-LRR_class)	0	822	XM_017332033.1	Malus_x_domestica_probable_WRKY_transcription_factor_16_(LOC103435999),_transcript_variant_X1,_mRNA	103435999
325	0.97	35.6	MD05G1138500	Disease_resistance_protein_(TIR-NBS-LRR_class)_family	no_data	no_data	XM_029102276.1	Malus domestica disease resistance protein RPS6-like (LOC103421064), mRNA	103421064
187	0	700	MD00G1164900	DNA_glycosylase_superfamily_protein	1.09e-155	562	XM_029098681.1	Malus domestica uncharacterized LOC114823225 (LOC114823225), mRNA	114823225
888	0	1723	MD10G1295300	DNA-directed_RNA_polymerase_family_protein	0	1759	XM_008385518.2	Malus_x_domestica_DNA-directed_RNA_polymerase_II_subunit_RPB2_(LOC103446412),_mRNA	103446412
1157	8e-116	417	MD10G1295300	DNA-directed_RNA_polymerase_family_protein	5.23e-109	407	XM_008385518.2	Malus_x_domestica_DNA-directed_RNA_polymerase_II_subunit_RPB2_(LOC103446412),_mRNA
270	0	1517	MD07G1100100	DNAJ_homologue_2	0	1537	XM_017333417.1	Malus_x_domestica_dnaJ_protein_homolog_2-like_(LOC103438978),_transcript_variant_X2,_mRNA	103438978
802	9e-123	441	MD13G1093500	Domain_of_unknown_function_(DUF220)	2.86e-110	411	XM_008391434.2	Malus_x_domestica_uncharacterized_LOC103451974_(LOC103451974),_mRNA	103451974
1042	0	1932	MD13G1093500	Domain_of_unknown_function_(DUF220)	0	1303	XM_008354796.2	Malus_x_domestica_uncharacterized_LOC103416549_(LOC103416549),_transcript_variant_X1,_mRNA
72	0	1213	MD10G1341000	Domain_of_unknown_function_(DUF2431)	0	1242	XM_008385986.2	Malus_x_domestica_uncharacterized_protein_At4g26485-like_(LOC103446836),_transcript_variant_X1,_mRNA	103446836
337	1e-95	351	MD17G1220700	Domain_of_unknown_function_(DUF298)	1.33e-85	329	XM_017333614.1	Malus_x_domestica_DCN1-like_protein_4_(LOC103438669),_transcript_variant_X4,_mRNA	103438669
359	0	1328	MD17G1220700	Domain_of_unknown_function_(DUF298)	0	1376	XM_008377213.2	Malus_x_domestica_DCN1-like_protein_4_(LOC103438669),_transcript_variant_X1,_mRNA
118	3e-180	632	MD02G1282600	Dynamin_related_protein_4C	0	1037	XR_524775.1	Malus_x_domestica_dynamin-related_protein_4C-like_(LOC103407440),_misc_RNA	103407440
301	0	1014	MD11G1243800	E2F/DP_family_winged-helix_DNA-binding_domain	0	1406	XM_008361101.2	Malus_x_domestica_vacuolar_protein_sorting-associated_protein_25-like_(LOC103423030),_mRNA	103423030
824	2e-100	367	MD02G1082700	eif4a-2	0	881	XM_029097553.1	Malus domestica DEAD-box ATP-dependent RNA helicase 12-like (LOC103406818), mRNA	103406818	KEGG hit; translation initiation factor 4A
1279	0	1357	MD02G1087400	ELF4-like_4	0	1256	XM_029088895.1	Malus domestica protein ELF4-LIKE 3-like (LOC114819615), mRNA	114819615
1076	0	1011	MD11G1218500	endoribonuclease_L-PSP_family_protein	0	1116	XM_008351682.3	Malus domestica reactive Intermediate Deaminase A, chloroplastic-like (LOC103413196), mRNA	103413196
295	1e-96	354	MD15G1042200	enhancer_of_rudimentary_protein	4.27e-95	361	XM_008381050.2	Malus_x_domestica_enhancer_of_rudimentary_homolog_(LOC103442273),_mRNA	103442273
616	0	742	MD15G1330000	ENTH/VHS_family_protein	0	750	XM_008340408.2	Malus_x_domestica_regulation_of_nuclear_pre-mRNA_domain-containing_protein_1B-like_(LOC103401694),_mRNA	103401694
1109	0	1784	MD09G1207100	ENTH/VHS_family_protein	0	1816	XM_008382677.2	Malus_x_domestica_VHS_domain-containing_protein_At3g16270-like_(LOC103443781),_mRNA	103443781
615	0	1489	MD15G1441000	Ethylene_insensitive_3_family_protein	0	1517	NM_001328918.1	Malus_domestica_ETHYLENE_INSENSITIVE_3-like_1_protein_(LOC103431796),_mRNA	103431796	KEGG hit; MAPK pathway; multiple stress pathways; positive regulator; TF
920	0	1588	MD11G1306200	ethylene_response_sensor_1	0	1633	AH014669.2	Malus_domestica_cultivar_Granny_Smith_ethylene_receptor_(ERS1b)_mRNA,_partial_cds	ERS1b
75	0	1196	MD15G1383700	Eukaryotic_aspartyl_protease_family_protein	0	1153	XM_029094396.1	Malus domestica aspartyl protease AED3 (LOC114821588), mRNA	114821588
41	0	1517	MD14G1084600	Eukaryotic_rpb5_RNA_polymerase_subunit_family_protein	0	1136	XM_029092669.1	Malus domestica DNA-directed RNA polymerase V subunit 5A-like (LOC103424375), mRNA	103424375
46	9e-46	185	MD14G1084600	Eukaryotic_rpb5_RNA_polymerase_subunit_family_protein	no_data	no_data	no_data	no_data
728	3e-156	553	MD14G1084600	Eukaryotic_rpb5_RNA_polymerase_subunit_family_protein	5.5e-134	490	XM_029092669.1	Malus domestica DNA-directed RNA polymerase V subunit 5A-like (LOC103424375), mRNA	103424375
1378	0	782	MD06G1084200	eukaryotic_translation_initiation_factor_3A	0	878	XM_029104659.1	Malus domestica uncharacterized LOC114825642 (LOC114825642), mRNA	114825642
448	0	794	MD11G1092800	eukaryotic_translation_initiation_factor_3G1	0	1074	XM_008386696.2	Malus_x_domestica_eukaryotic_translation_initiation_factor_3_subunit_G-A-like_(LOC103447499),_mRNA	103447499	KEGG hit; translation initiation factor 3 subunit G
1083	0	1431	MD05G1292800	eukaryotic_translation_initiation_factor_4E	0	1467	XM_008373330.2	Malus_x_domestica_eukaryotic_translation_initiation_factor_4E-1_(LOC103434948),_mRNA	103434948	KEGG hit; translation initiation factor 4E
308	0	1077	MD15G1424000	Eukaryotic_translation_initiation_factor_eIF2A_family_protein	0	1103	XM_008341134.2	Malus_x_domestica_eukaryotic_translation_initiation_factor_2A_(LOC103402386),_mRNA	103402386
280	6e-64	246	MD10G1234800	exocyst_complex_component_84B	no_data	no_data	XM_008352280.3	Malus domestica exocyst complex component EXO84C-like (LOC103413839), transcript variant X2, mRNA	103413839
1058	0	1544	MD01G1071200	exocyst_complex_component_sec10	0	1580	XM_008346947.2	Malus_x_domestica_exocyst_complex_component_SEC10-like_(LOC103408051),_mRNA	103408051
258	0	1131	MD02G1060000	Exostosin_family_protein	0	1129	XM_008364727.2	Malus_x_domestica_probable_glycosyltransferase_At3g07620_(LOC103426646),_transcript_variant_X2,_mRNA	103426646
1114	0	1391	MD08G1246000	Exostosin_family_protein	0	1415	XM_008380780.1	Malus_x_domestica_probable_xyloglucan_galactosyltransferase_GT14_(LOC103442041),_mRNA	103442041
855	0	1119	MD17G1271500	expansin_A13	0	1122	XM_008344916.2	Malus_x_domestica_expansin-A13_(LOC103405893),_mRNA	103405893
1103	8e-65	250	MD17G1271500	expansin_A13	no_data	no_data	no_data	no_data
1344	7e-109	394	MD00G1107200	FAD/NAD(P)-binding_oxidoreductase	4.08e-105	394	XM_017323009.1	Malus_x_domestica_NADH-cytochrome_b5_reductase-like_protein_(LOC103400532),_mRNA	103400532
148	0	1550	MD14G1100100	FAD-dependent_oxidoreductase_family_protein	0	1537	XM_008394288.2	Malus_x_domestica_L-2-hydroxyglutarate_dehydrogenase,_mitochondrial-like_(LOC103454693),_transcript_variant_X3,_mRNA	103454693
292	0.045	41	MD12G1046700	FAD-linked_oxidases_family_protein	no_data	no_data	XM_008388935.3	Malus domestica D-lactate dehydrogenase [cytochrome], mitochondrial-like (LOC103449603), transcript variant X1, mRNA	103449603
316	0	1274	MD12G1144400	far-red_elongated_hypocotyl_1	0	1290	XM_008361505.2	Malus_x_domestica_uncharacterized_LOC103423426_(LOC103423426),_transcript_variant_X1,_mRNA	103423426
339	0	1730	MD07G1130000	Fatty_acid/sphingolipid_desaturase	0	1768	XM_008386321.2	Malus_x_domestica_delta(8)-fatty-acid_desaturase_1-like_(LOC103447141),_mRNA	103447141
188	0	1660	MD11G1266000	F-box/RNI-like/FBD-like_domains-containing_protein	0	1862	XM_017335457.1	Malus_x_domestica_F-box/FBD/LRR-repeat_protein_At1g16930-like_(LOC103448784),_transcript_variant_X2,_mRNA	103448784
542	0	1433	MD05G1360100	F-box/RNI-like_superfamily_protein	0	1428	XM_008347619.2	Malus_x_domestica_putative_F-box/LRR-repeat_protein_At5g02700_(LOC103408797),_mRNA	103408797
78	4e-123	441	MD10G1110700	F-box_family_protein	1.13e-121	449	XM_029109693.1	Malus domestica F-box protein SKIP22-like (LOC103436313), mRNA	103436313
1360	5e-111	401	MD05G1128300	F-box_family_protein_with_a_domain_of_unknown_function_(DUF295)	8.95e-92	350	XM_008384234.2	Malus_x_domestica_F-box_protein_SKIP23_(LOC103445239),_mRNA	103445239
1108	0	1512	MD07G1226500	ferritin_2	0	1554	XM_008365544.2	Malus_x_domestica_ferritin-3,_chloroplastic-like_(LOC103427486),_mRNA	103427486
906	0	1290	MD15G1250800	FG-GAP_repeat-containing_protein	0	1397	XM_008339806.2	Malus_x_domestica_uncharacterized_LOC103401097_(LOC103401097),_mRNA	103401097
422	1e-74	280	MD07G1201400	FKBP-like_peptidyl-prolyl_cis-trans_isomerase_family_protein	1.82e-67	268	KY365544.1	Malus_domestica_cultivar_Golden_Delicious_FK506-binding_protein_(FKBP20-1a)_mRNA,_complete_cds	FKBP20-1a
689	0	1398	MD15G1287200	FMN-linked_oxidoreductases_superfamily_protein	0	1426	XM_008340116.2	Malus_x_domestica_tRNA-dihydrouridine(16/17)_synthase_[NAD(P)(+)]-like_(LOC103401401),_mRNA	103401401
88	0	1119	MD12G1158400	fructokinase-like_1	0	1123	XM_008352286.2	Malus_x_domestica_fructokinase-like_1,_chloroplastic_(LOC103413843),_mRNA	103413843
482	0	1480	MD03G1064800	fructose-2	0	1517	XM_008356746.2	Malus_x_domestica_6-phosphofructo-2-kinase/fructose-2,6-bisphosphatase_(LOC103418639),_mRNA	103418639
533	0	1413	MD00G1040000	fructose-bisphosphate_aldolase_2	0	1347	XM_029098614.1	Malus domestica fructose-bisphosphate aldolase 1, chloroplastic-like (LOC114823197), mRNA	114823197	KEGG hit; CHO metabolism
1369	0	964	MD15G1048800	G_protein_alpha_subunit_1	0	950	XM_008395364.2	Malus_x_domestica_guanine_nucleotide-binding_protein_alpha-1_subunit-like_(LOC103455774),_mRNA	103455774
650	0	1189	MD06G1015500	G10_family_protein	0	1190	XM_008375238.2	Malus_x_domestica_protein_BUD31_homolog_1_(LOC103436782),_mRNA	103436782
1101	0	1602	MD05G1272500	galactose-1-phosphate_guanylyltransferase_(GDP)s	0	1640	XM_008374015.2	Malus_x_domestica_GDP-L-galactose_phosphorylase_2-like_(LOC103435625),_transcript_variant_X1,_mRNA	103435625
918	0	1662	MD15G1358800	Galactosyltransferase_family_protein	0	1725	XM_017327026.1	Malus_x_domestica_beta-1,3-galactosyltransferase_7-like_(LOC103416208),_partial_mRNA	103416208
111	0	987	MD03G1244800	gamma-glutamyl_hydrolase_2	0	970	XM_008346943.2	Malus_x_domestica_gamma-glutamyl_hydrolase_2-like_(LOC103408080),_mRNA	103408080
250	0	1211	MD09G1284400	genomes_uncoupled_1	0	1229	XM_008383203.2	Malus_x_domestica_pentatricopeptide_repeat-containing_protein_At2g31400,_chloroplastic_(LOC103444273),_transcript_variant_X1,_mRNA	103444273
1065	6e-127	455	MD10G1013600	global_transcription_factor_group_A2	3.27e-97	368	XM_008378372.2	Malus_x_domestica_putative_transcription_elongation_factor_SPT5_homolog_1_(LOC103439764),_transcript_variant_X2,_mRNA	103439764
1043	0	1451	MD09G1126100	glucose-6-phosphate_dehydrogenase_1	0	1794	XM_008367329.2	Malus_x_domestica_glucose-6-phosphate_1-dehydrogenase,_chloroplastic-like_(LOC103429189),_mRNA	103429189
144	0	1016	MD10G1043700	glutamate_dehydrogenase_1	0	957	XM_008391545.2	Malus_x_domestica_glutamate_dehydrogenase_1-like_(LOC103452065),_transcript_variant_X1,_mRNA	103452065
1156	5e-178	625	MD10G1043700	glutamate_dehydrogenase_1	0	878	XM_008391545.2	Malus_x_domestica_glutamate_dehydrogenase_1-like_(LOC103452065),_transcript_variant_X1,_mRNA
128	0	1804	MD04G1055700	glutamate_dehydrogenase_2	0	1382	XM_029100971.1	Malus domestica glutamate dehydrogenase 2-like (LOC114824344), mRNA	114824344
100	0	1465	MD17G1096200	glutamate_receptor_5	0	1489	XM_008343777.2	Malus_x_domestica_glutamate_receptor_3.7-like_(LOC103404811),_mRNA	103404811
880	0	1256	MD02G1271700	Glutathione_S-transferase	0	1284	XM_008348282.2	Malus_x_domestica_uncharacterized_LOC103409456_(LOC103409456),_mRNA	103409456
314	0	962	MD13G1082000	Glutathione_S-transferase_family_protein	0	970	XM_008391323.1	Malus_x_domestica_glutathione_S-transferase_U17-like_(LOC103451886),_mRNA	103451886
479	0	1480	MD12G1129400	Glutathione_S-transferase_family_protein	0	1517	XM_008361474.2	Malus_x_domestica_glutathione_S-transferase_L3-like_(LOC103423404),_mRNA	103423404
1315	1e-84	313	MD06G1148800	glyceraldehyde-3-phosphate_dehydrogenase_C_subunit_1	3.26e-81	315	XM_029103843.1	Malus domestica glyceraldehyde-3-phosphate dehydrogenase, cytosolic-like (LOC114825363), mRNA	114825363
206	0	1572	MD05G1334500	glycine-rich_protein	0	1967	XM_008372998.2	Malus_x_domestica_uncharacterized_protein_At5g39570_(LOC103434642),_mRNA	103434642
634	0	984	MD01G1218000	Glycogen/starch_synthases	0	1002	KY524597.1	Malus_domestica_AT1G02020_mRNA,_partial_sequence
147	0	1741	MD14G1235400	golgin_candidate_2	0	1790	XM_008395194.2	Malus_x_domestica_golgin_candidate_2_(LOC103455618),_mRNA	103455618
700	0	1463	MD04G1080400	hAT_transposon_superfamily	0	1495	XM_008371292.2	Malus_x_domestica_uncharacterized_LOC103433073_(LOC103433073),_mRNA	103433073
724	3e-131	470	MD07G1017500	high_chlorophyll_fluorescence_phenotype_173	1.54e-129	475	XR_001790482.1	Malus_x_domestica_protein_OBERON_4_(LOC103438418),_transcript_variant_X3,_misc_RNA	103438418
91	0	1348	MD05G1250300	HISTIDINE_TRIAD_NUCLEOTIDE-BINDING_2	0	1317	XM_017332223.1	Malus_x_domestica_14_kDa_zinc-binding_protein_(LOC103435287),_mRNA	103435287
1089	0	1269	MD03G1272900	histidine-containing_phosphotransmitter_2	0	1339	XM_008370673.2	Malus_x_domestica_histidine-containing_phosphotransfer_protein_1_(LOC103432473),_mRNA	103432473	KEGG hit; CK signaling; role in At cold signaling; http://dx.doi.org/10.1104%2Fpp.112.207621
1118	0	1366	MD12G1021300	histidinol_phosphate_aminotransferase_1	0	1321	XM_008354312.1	Malus_x_domestica_histidinol-phosphate_aminotransferase,_chloroplastic-like_(LOC103416043),_mRNA	103416043
551	8e-116	417	MD08G1173300	histone_acetyltransferase_of_the_MYST_family_1	7e-108	403	XM_029107133.1	Malus domestica histone acetyltransferase of the MYST family 2-like (LOC103410217), mRNA	103410217
1342	9e-67	253	MD12G1017000	histone_deacetylase_3	7.22e-63	254	XM_008388707.3	Malus domestica histone deacetylase HDT1 (LOC103449388), mRNA	103449388
140	0	1337	MD06G1167500	histone_deacetylase_6	0	869	XM_008353564.3	Malus domestica histone deacetylase 6-like (LOC103415224), transcript variant X2, mRNA	103415224
592	0	944	MD10G1311400	histone_H2A_10	0	737	XM_008365893.3	Malus domestica histone H2A.6-like (LOC103427812), mRNA	103427812
300	0	708	MD00G1025700	histone_H2A_protein_9	0	869	XM_008354050.2	Malus_x_domestica_probable_histone_H2A_variant_3_(LOC103415757),_transcript_variant_X2,_mRNA	103415757
45	0	1647	MD14G1213100	histone-lysine_N-methyltransferases	0	1672	XM_008362658.2	Malus_x_domestica_uncharacterized_LOC103424566_(LOC103424566),_mRNA	103424566
236	0	892	MD00G1140600	HIT_zinc_finger	0	900	XM_008388490.2	Malus_x_domestica_uncharacterized_LOC103449200_(LOC103449200),_transcript_variant_X2,_mRNA	103449200
778	3e-57	223	MD10G1264300	HMG-box_(high_mobility_group)_DNA-binding_family_protein	5.22e-48	204	XM_008350955.2	Malus_x_domestica_high_mobility_group_B_protein_14-like_(LOC103412385),_transcript_variant_X2,_mRNA	103412385
779	0	1258	MD10G1264300	HMG-box_(high_mobility_group)_DNA-binding_family_protein	0	1288	XM_008350955.2	Malus_x_domestica_high_mobility_group_B_protein_14-like_(LOC103412385),_transcript_variant_X2,_mRNA
127	0	1869	MD09G1188600	Homeodomain-like/winged-helix_DNA-binding_family_protein	0	1899	XM_008394157.2	Malus_x_domestica_telomere_repeat-binding_factor_4_(LOC103454560),_mRNA	103454560
257	0	801	MD02G1083400	Homeodomain-like/winged-helix_DNA-binding_family_protein	0	769	XM_008389980.2	Malus_x_domestica_single_myb_histone_4-like_(LOC103450610),_mRNA	103450610
281	1e-41	172	MD12G1126100	Homeodomain-like_superfamily_protein	6.53e-44	191	XM_017327841.1	Malus_x_domestica_protein_REVEILLE_8-like_(LOC103419312),_mRNA	103419312
439	0	1232	MD17G1271400	Homeodomain-like_superfamily_protein	0	1088	XM_009372296.2	Malus domestica protein REVEILLE 1-like (LOC103432338), mRNA	103432338
473	0	1113	MD05G1361500	Homeodomain-like_superfamily_protein	0	1070	XM_008347571.2	Malus_x_domestica_trihelix_transcription_factor_GTL1-like_(LOC103408746),_mRNA	103408746
1091	0	1593	MD05G1364200	Homeodomain-like_superfamily_protein	0	1624	XM_008386107.2	Malus_x_domestica_transcription_repressor_KAN1-like_(LOC103446948),_transcript_variant_X2,_mRNA	103446948
901	0	1196	MD10G1319400	HSP20-like_chaperones_superfamily_protein	0	1245	XM_008385844.2	Malus_x_domestica_15.4_kDa_class_V_heat_shock_protein_(LOC103446712),_mRNA	103446712
903	0	865	MD01G1144400	HSP20-like_chaperones_superfamily_protein	0	1216	XM_008345601.2	Malus_x_domestica_17.8_kDa_class_I_heat_shock_protein-like_(LOC103406609),_mRNA	103406609
1138	0	755	MD14G1011700	HXXXD-type_acyl-transferase_family_protein	0	761	XM_008362333.1	Malus_x_domestica_BAHD_acyltransferase_At5g47980-like_(LOC103424244),_mRNA	103424244
1226	0	789	MD02G1213500	Hyaluronan_/_mRNA_binding_family	0	800	XR_001786836.1	Malus_x_domestica_plasminogen_activator_inhibitor_1_RNA-binding_protein-like_(LOC103407234),_transcript_variant_X2,_misc_RNA	103407234
1261	0	1528	MD03G1159400	Immunoglobulin_E-set_superfamily_protein	0	1555	XM_008363448.2	Malus_x_domestica_putative_phosphatidylglycerol/phosphatidylinositol_transfer_protein_DDB_G0282179_(LOC103425365),_mRNA	103425365
1139	0	1586	MD06G1128700	inositol_polyphosphate_kinase_2_alpha	0	1644	XM_008377210.2	Malus_x_domestica_inositol_polyphosphate_multikinase_beta-like_(LOC103438670),_mRNA	103438670	KEGG hit; phosphatidylinositol signaling system
1140	5e-162	571	MD00G1076800	inositol_polyphosphate_kinase_2_beta	2.94e-156	564	XM_008377210.2	Malus_x_domestica_inositol_polyphosphate_multikinase_beta-like_(LOC103438670),_mRNA	103438670
1278	1e-80	300	MD00G1076800	inositol_polyphosphate_kinase_2_beta	1.53e-74	292	XM_008377210.2	Malus_x_domestica_inositol_polyphosphate_multikinase_beta-like_(LOC103438670),_mRNA
654	0	1182	MD14G1071400	Insulinase_(Peptidase_family_M16)_family_protein	0	1197	XM_008362442.1	Malus_x_domestica_insulin-degrading_enzyme-like_1,_peroxisomal_(LOC103424355),_mRNA	103424355
501	0	1225	MD10G1139500	Integral_membrane_protein_hemolysin-III_homolog	0	1144	XM_008384211.2	Malus_x_domestica_uncharacterized_LOC103445219_(LOC103445219),_transcript_variant_X1,_mRNA	103445219
82	0	1357	MD00G1053900	Integrin-linked_protein_kinase_family	0	1399	XM_029098882.1	Malus domestica integrin-linked protein kinase 1-like (LOC103405799), mRNA	103405799
522	0	1490	MD02G1096100	jasmonate-zim-domain_protein_1	0	1493	XM_008390740.2	Malus_x_domestica_protein_TIFY_10A_(LOC103451320),_mRNA	103451320	KEGG hit; JA signaling pathway; growth defence balance in At; http://dx.doi.org/10.1111%2Fnph.14638
246	0	976	MD15G1204800	K+_efflux_antiporter_4	0	1005	XM_008339461.2	Malus_x_domestica_K(+)_efflux_antiporter_4_(LOC103400793),_transcript_variant_X1,_mRNA	103400793
287	0	1411	MD16G1197900	Kinase_interacting_(KIP1-like)_family_protein	0	1441	XM_017326623.1	Malus_x_domestica_protein_NETWORKED_1B-like_(LOC103414678),_mRNA	103414678
445	0	928	MD03G1031400	Kinase-related_protein_of_unknown_function_(DUF1296)	0	917	XM_008354833.2	Malus_x_domestica_GBF-interacting_protein_1-like_(LOC103416590),_mRNA	103416590
760	0	1157	MD03G1031400	Kinase-related_protein_of_unknown_function_(DUF1296)	0	1166	XM_008354833.2	Malus_x_domestica_GBF-interacting_protein_1-like_(LOC103416590),_mRNA
837	0	1736	MD17G1138600	Kinase-related_protein_of_unknown_function_(DUF1296)	0	1762	XM_008364143.2	Malus_x_domestica_uncharacterized_LOC103426056_(LOC103426056),_mRNA	103426056
813	0	1321	MD07G1227900	laccase_5	0	1463	XM_008365555.2	Malus_x_domestica_laccase-12-like_(LOC103427498),_mRNA	103427498
94	0	1314	MD11G1146100	lactoylglutathione_lyase_family_protein_/_glyoxalase_I_family_protein	0	1341	XM_008387302.2	Malus_x_domestica_lactoylglutathione_lyase_(LOC103448063),_transcript_variant_X2,_mRNA	103448063
95	0	1400	MD11G1146100	lactoylglutathione_lyase_family_protein_/_glyoxalase_I_family_protein	0	1426	XM_008387302.2	Malus_x_domestica_lactoylglutathione_lyase_(LOC103448063),_transcript_variant_X2,_mRNA
412	2e-105	383	MD00G1129000	Late_embryogenesis_abundant_(LEA)_hydroxyproline-rich_glycoprotein_family	1.81e-74	292	XR_527439.2	Malus_x_domestica_uncharacterized_LOC103422562_(LOC103422562),_ncRNA	103422562
420	5e-145	515	MD00G1129000	Late_embryogenesis_abundant_(LEA)_hydroxyproline-rich_glycoprotein_family	1.7e-119	442	XM_009376515.2	Pyrus_x_bretschneideri_uncharacterized_protein_At1g08160-like_(LOC103963679),_mRNA
421	3e-85	316	MD00G1129000	Late_embryogenesis_abundant_(LEA)_hydroxyproline-rich_glycoprotein_family	1.12e-51	217	XR_527439.2	Malus_x_domestica_uncharacterized_LOC103422562_(LOC103422562),_ncRNA
470	0	1618	MD15G1142200	Late_embryogenesis_abundant_protein	0	1674	NM_001293898.1	Malus_domestica_uncharacterized_LOC103456322_(WHY2),_mRNA	103456322
283	0	1793	MD17G1226200	Leucine-rich_receptor-like_protein_kinase_family_protein	0	1829	XM_008344597.2	Malus_x_domestica_putative_leucine-rich_repeat_receptor-like_serine/threonine-protein_kinase_At2g24130_(LOC103405586),_mRNA	103405586
600	0	1196	MD15G1092100	Leucine-rich_receptor-like_protein_kinase_family_protein	0	1243	XM_017331491.1	Malus_x_domestica_probably_inactive_leucine-rich_repeat_receptor-like_protein_kinase_At2g25790_(LOC103431450),_transcript_variant_X3,_mRNA	103431450
1093	0	1391	MD02G1150500	Leucine-rich_repeat_(LRR)_family_protein	0	1384	XM_008340331.2	Malus_x_domestica_acidic_leucine-rich_nuclear_phosphoprotein_32-related_protein-like_(LOC103401615),_mRNA	103401615
255	0	1011	MD06G1021300	Leucine-rich_repeat_protein_kinase_family_protein	0	1026	XM_008375273.2	Malus_x_domestica_LRR_receptor-like_serine/threonine-protein_kinase_FEI_2_(LOC103436826),_mRNA	103436826
1299	0	1159	MD12G1135800	Leucine-rich_repeat_protein_kinase_family_protein	0	828	XM_008370998.2	Malus_x_domestica_putative_receptor-like_protein_kinase_At3g47110_(LOC103432791),_mRNA	103432791
527	0	1332	MD05G1260400	Leucine-rich_repeat_transmembrane_protein_kinase	0	1319	XM_008373634.2	Malus_x_domestica_probable_LRR_receptor-like_serine/threonine-protein_kinase_At1g56140_(LOC103435244),_mRNA	103435244
132	0	874	MD05G1030200	like_COV_2	0	848	XM_008370943.2	Malus_x_domestica_protein_LIKE_COV_2-like_(LOC103432743),_mRNA	103432743
1211	3e-86	318	MD10G1153600	lipase_class_3_family_protein	1.51e-84	326	XM_017335323.2	Malus domestica uncharacterized LOC103445352 (LOC103445352), mRNA	103445352
808	0	1086	MD15G1305600	LisH/CRA/RING-U-box_domains-containing_protein	0	1085	XM_008345099.2	Malus_x_domestica_protein_RMD5_homolog_A-like_(LOC103406079),_mRNA	103406079
848	0	1003	MD01G1046000	LisH/CRA/RING-U-box_domains-containing_protein	0	924	XM_017327380.1	Malus_x_domestica_protein_RMD5_homolog_A-like_(LOC103417567),_transcript_variant_X4,_mRNA	103417567
6	0	1894	MD02G1284000	lon_protease_1	0	1914	XM_008346380.2	Malus_x_domestica_lon_protease_homolog,_mitochondrial-like_(LOC103407443),_mRNA	103407443
489	2e-46	187	MD08G1095600	long-chain_base1	1.91e-39	176	XM_017333984.1	Malus_x_domestica_long_chain_base_biosynthesis_protein_1-like_(LOC103441092),_transcript_variant_X2,_mRNA	103441092
490	2e-88	327	MD08G1095600	long-chain_base1	3.9e-76	298	XM_017333984.1	Malus_x_domestica_long_chain_base_biosynthesis_protein_1-like_(LOC103441092),_transcript_variant_X2,_mRNA
492	3e-85	316	MD08G1095600	long-chain_base1	6.52e-74	291	XM_017333984.1	Malus_x_domestica_long_chain_base_biosynthesis_protein_1-like_(LOC103441092),_transcript_variant_X2,_mRNA
493	1e-87	324	MD08G1095600	long-chain_base1	3.03e-70	278	XM_017333984.1	Malus_x_domestica_long_chain_base_biosynthesis_protein_1-like_(LOC103441092),_transcript_variant_X2,_mRNA
494	2e-92	340	MD08G1095600	long-chain_base1	2.31e-81	315	XM_017333984.1	Malus_x_domestica_long_chain_base_biosynthesis_protein_1-like_(LOC103441092),_transcript_variant_X2,_mRNA
498	7e-78	291	MD08G1095600	long-chain_base1	2.36e-68	272	XM_017333984.1	Malus_x_domestica_long_chain_base_biosynthesis_protein_1-like_(LOC103441092),_transcript_variant_X2,_mRNA
499	2e-94	347	MD08G1095600	long-chain_base1	1.08e-81	316	XM_017333984.1	Malus_x_domestica_long_chain_base_biosynthesis_protein_1-like_(LOC103441092),_transcript_variant_X2,_mRNA
577	0	1314	MD08G1095600	long-chain_base1	0	1356	XM_017333984.1	Malus_x_domestica_long_chain_base_biosynthesis_protein_1-like_(LOC103441092),_transcript_variant_X2,_mRNA
578	0	856	MD08G1095600	long-chain_base1	0	893	XM_017333984.1	Malus_x_domestica_long_chain_base_biosynthesis_protein_1-like_(LOC103441092),_transcript_variant_X2,_mRNA
588	1e-128	461	MD08G1095600	long-chain_base1	7.27e-118	436	XM_017333984.1	Malus_x_domestica_long_chain_base_biosynthesis_protein_1-like_(LOC103441092),_transcript_variant_X2,_mRNA
354	0	991	MD12G1073700	magnesium-chelatase_subunit_chlH	0	1081	XM_008395978.2	Malus_x_domestica_magnesium-chelatase_subunit_ChlH,_chloroplastic_(LOC103456287),_mRNA	103456287
440	0	1676	MD04G1123400	Major_facilitator_superfamily_protein	0	1727	XM_008371641.2	Malus_x_domestica_UNC93-like_protein_3_(LOC103433387),_mRNA	103433387
1256	0	1166	MD13G1131800	Major_facilitator_superfamily_protein	0	1190	KY534925.1	Malus_domestica_AT3G16990_mRNA,_partial_sequence
1285	0	1209	MD13G1175900	Major_facilitator_superfamily_protein	0	1234	XM_008342648.2	Malus_x_domestica_sugar_transporter_ERD6-like_16_(LOC103403801),_mRNA	103403801
8	0	1352	MD01G1164700	manganese_superoxide_dismutase_1	0	1406	XM_008364514.2	Malus_x_domestica_superoxide_dismutase_[Mn],_mitochondrial-like_(LOC103426425),_mRNA	103426425
1067	0	1600	MD10G1087700	maternal_effect_embryo_arrest_14	0	1640	XM_008341016.1	Malus_x_domestica_CCG-binding_protein_1_(LOC103402278),_mRNA	103402278
699	0	899	MD11G1082600	maternal_effect_embryo_arrest_59	0	1153	XM_008386857.2	Malus domestica uncharacterized LOC103447667 (LOC103447667), mRNA	103447667
216	3e-63	242	MD10G1078600	MED32	4.52e-55	228	XM_008389157.2	Malus_x_domestica_mediator_of_RNA_polymerase_II_transcription_subunit_32_(LOC103449835),_mRNA	103449835
1056	0	733	MD09G1192700	MED9	0	760	XM_008353124.2	Malus_x_domestica_mediator_of_RNA_polymerase_II_transcription_subunit_9-like_(LOC103414757),_mRNA	103414757
131	0	1065	MD14G1147600	MEI2-like_protein_1	0	1085	XM_017326773.1	Malus_x_domestica_protein_MEI2-like_1_(LOC103415122),_transcript_variant_X3,_mRNA	103415122
436	0	1445	MD07G1267300	membrane-associated_progesterone_binding_protein_3	0	1469	XM_008378336.2	Malus_x_domestica_membrane_steroid-binding_protein_2_(LOC103439740),_mRNA	103439740
230	2e-123	443	MD16G1051400	Metal-dependent_phosphohydrolase	8.93e-117	433	XM_008363522.2	Malus_x_domestica_HD_domain-containing_protein_C4G3.17-like_(LOC103425446),_mRNA	103425446
1222	0	733	MD01G1171200	Metallo-hydrolase/oxidoreductase_superfamily_protein	0	745	XM_008377115.2	Malus_x_domestica_hydroxyacylglutathione_hydrolase_cytoplasmic_(LOC103438582),_mRNA	103438582
555	0	733	MD12G1141500	metallothionein_2B	0	684	KC222014.1	Malus_x_domestica_cultivar_Red_Fuji_metallothionein_type_2_(MT2)_mRNA,_complete_cds	MT2
942	0	666	MD12G1141500	metallothionein_2B	0	676	KC222014.1	Malus_x_domestica_cultivar_Red_Fuji_metallothionein_type_2_(MT2)_mRNA,_complete_cds
726	0	827	MD15G1275500	methyl_esterase_1	0	830	XM_008363158.2	Malus_x_domestica_salicylic_acid-binding_protein_2-like_(LOC103425082),_mRNA	103425082
256	0	820	MD07G1276200	Methyltransferase_MT-A70_family_protein	0	887	XM_008381735.2	Malus_x_domestica_methyltransferase-like_protein_1_(LOC103442951),_mRNA	103442951
586	1e-47	190	MD10G1243300	methyltransferases	3.76e-41	182	XM_017326007.1	Malus_x_domestica_alpha_N-terminal_protein_methyltransferase_1-like_(LOC103412365),_partial_mRNA	103412365
417	2e-143	509	MD09G1101900	mitochondrial_editing_factor__22	5.86e-147	532	XM_008381369.2	Malus_x_domestica_pentatricopeptide_repeat-containing_protein_At3g12770-like_(LOC103442568),_mRNA	103442568
336	2.4	31.9	MD00G1181800	Mitochondrial_substrate_carrier_family_protein	no_data	no_data	XM_029098806.1	Malus domestica peroxisomal nicotinamide adenine dinucleotide carrier-like (LOC114823318), transcript variant X1, mRNA	114823318
104	0	1411	MD05G1041300	Mitochondrial_transcription_termination_factor_family_protein	0	1367	XM_008383798.2	Malus_x_domestica_uncharacterized_LOC103444852_(LOC103444852),_mRNA	103444852
44	0	832	MD16G1181800	mitogen-activated_protein_kinase_16	0	1722	XM_008392587.2	Malus_x_domestica_mitogen-activated_protein_kinase_15_(LOC103453055),_mRNA	103453055
538	0	910	MD17G1186700	mitotic_phosphoprotein_N'_end_(MPPN)_family_protein	0	909	XR_524435.2	Malus_x_domestica_nuclear_pore_complex_protein_NUP35-like_(LOC103405427),_misc_RNA	103405427	KEGG hit; RNA transport; nuclear pore complex
623	0	681	MD09G1205800	mitotic_phosphoprotein_N'_end_(MPPN)_family_protein	0	754	XM_008382728.2	Malus_x_domestica_nuclear_pore_complex_protein_NUP35_(LOC103443831),_transcript_variant_X2,_mRNA	103443831	KEGG hit; RNA transport; nuclear pore complex
234	2e-13	77	MD16G1161000	MLP-like_protein_423	no_data	no_data	NM_001297677.1	Malus domestica major allergen Pru ar 1-like (LOC103403675), mRNA	103403675
245	0	825	MD16G1161000	MLP-like_protein_423	0	808	NM_001297677.1	Malus_domestica_major_allergen_Pru_ar_1-like_(LOC103403675),_mRNA	103403675
1283	0	1397	MD16G1020200	MMS_ZWEI_homologue_1	0	1103	XM_008383518.2	Malus_x_domestica_ubiquitin-conjugating_enzyme_E2_variant_1A-like_(LOC103444568),_mRNA	103444568
116	0	1490	MD06G1170800	modifier_of_snc1	0	1190	XM_017332822.1	Malus_x_domestica_protein_MODIFIER_OF_SNC1_1-like_(LOC108173559),_mRNA	108173559
1052	0	1218	MD13G1003900	mRNA_splicing_factor	0	1271	XM_008361788.2	Malus_x_domestica_thioredoxin-like_protein_YLS8_(LOC103423701),_mRNA	103423701
447	8e-168	590	MD05G1275500	multidrug_resistance-associated_protein_2	0	778	XM_008385207.2	Malus_x_domestica_ABC_transporter_C_family_member_2_(LOC103446130),_transcript_variant_X2,_mRNA	103446130
298	0	1117	MD00G1104700	myb_domain_protein_42	0	1103	NM_001328960.1	Malus_domestica_protein_ODORANT1-like_(LOC103439463),_mRNA	103439463
1189	0	1009	MD05G1239200	myb_domain_protein_67	0	1033	XM_008373742.2	Malus_x_domestica_transcription_repressor_MYB6_(LOC103435354),_transcript_variant_X1,_mRNA	103435354
1209	2e-160	565	MD11G1092400	myosin_heavy_chain-related	4.91e-154	556	XM_017335589.2	Malus domestica myosin-11 (LOC103447685), transcript variant X1, mRNA	103447685
672	0	928	MD09G1115800	Myzus_persicae-induced_lipase_1	0	1273	XM_008381724.2	Malus_x_domestica_triacylglycerol_lipase_2-like_(LOC103442941),_mRNA	103442941
749	2e-14	78.8	MD05G1233300	NAC_domain_containing_protein_102	8.31e-23	121	XR_525074.2	Malus_x_domestica_uncharacterized_LOC103409035_(LOC103409035),_ncRNA	103409035
535	3e-158	558	MD04G1100400	NAC_domain_containing_protein_25	3.03e-156	564	XM_008357407.2	Malus_x_domestica_NAC_transcription_factor_29-like_(LOC103419295),_mRNA	103419295
543	0	1249	MD04G1100400	NAC_domain_containing_protein_25	0	1267	XM_008357407.2	Malus_x_domestica_NAC_transcription_factor_29-like_(LOC103419295),_mRNA
560	0	1029	MD10G1299900	NAC_domain_containing_protein_25	0	1005	NM_001294041.1	Malus_domestica_NAC_transcription_factor_25-like_(NAC2),_mRNA	NAC2
1073	3e-47	188	MD08G1121300	NAC_domain_containing_protein_38	3.53e-42	185	XM_008379899.3	Malus domestica NAC domain-containing protein 92-like (LOC103441192), transcript variant X2, mRNA	103441192
1353	0	673	MD05G1233400	NAC_domain_containing_protein_80	0	678	XM_008373776.2	Malus_x_domestica_NAC_domain-containing_protein_68-like_(LOC103435387),_mRNA	103435387
129	2e-125	450	MD04G1103200	NAD(P)-binding_Rossmann-fold_superfamily_protein	4.1e-125	460	XM_008371508.2	Malus_x_domestica_uncharacterized_protein_At1g32220,_chloroplastic_(LOC103433266),_mRNA	103433266
166	0	1624	MD07G1274000	NAD(P)-binding_Rossmann-fold_superfamily_protein	0	1459	XM_017333418.1	Malus_x_domestica_short-chain_dehydrogenase_TIC_32,_chloroplastic-like_(LOC103439779),_mRNA	103439779
670	2e-28	125	MD00G1173300	NAD(P)-binding_Rossmann-fold_superfamily_protein	no_data	no_data	XM_029098761.1	Malus domestica short-chain dehydrogenase TIC 32, chloroplastic-like (LOC114823275), mRNA	114823275
725	0	679	MD01G1052600	NAD(P)-binding_Rossmann-fold_superfamily_protein	0	1096	XM_008377698.2	Malus_x_domestica_(+)-neomenthol_dehydrogenase_(LOC103439146),_mRNA	103439146
859	0	829	MD06G1077500	NAD(P)-binding_Rossmann-fold_superfamily_protein	0	824	XM_008375817.2	Malus_x_domestica_salutaridine_reductase-like_(LOC103437348),_mRNA	103437348
860	0	1088	MD06G1077500	NAD(P)-binding_Rossmann-fold_superfamily_protein	0	1101	XM_008375817.2	Malus_x_domestica_salutaridine_reductase-like_(LOC103437348),_mRNA
1099	0	1627	MD11G1064700	NAD(P)-binding_Rossmann-fold_superfamily_protein	0	1605	XM_029088176.1	Malus domestica cinnamoyl-CoA reductase 1-like (LOC103447617), mRNA	103447617
213	0	1169	MD09G1096300	NAD(P)H_dehydrogenase_B1	0	1194	XM_008381344.2	Malus_x_domestica_external_alternative_NAD(P)H-ubiquinone_oxidoreductase_B1,_mitochondrial_(LOC103442543),_mRNA	103442543
1236	0	884	MD17G1216000	NADH-ubiquinone_oxidoreductase_24_kDa_subunit	0	905	XM_008374483.3	Malus domestica NADH dehydrogenase [ubiquinone] flavoprotein 2, mitochondrial-like (LOC103436074), mRNA	103436074
35	0	1443	MD03G1194100	Nascent_polypeptide-associated_complex_(NAC)	0	1332	XM_029100119.1	Malus domestica nascent polypeptide-associated complex subunit alpha-like protein (LOC114823999), mRNA	114823999
817	0	884	MD11G1050400	NB-ARC_domain-containing_disease_resistance_protein	0	1122	XM_017328798.1	Malus_x_domestica_putative_disease_resistance_protein_RGA4_(LOC103422752),_mRNA	103422752
852	0	1422	MD04G1238000	NB-ARC_domain-containing_disease_resistance_protein	0	1450	XM_008372567.2	Malus_x_domestica_putative_disease_resistance_protein_At1g50180_(LOC103434242),_transcript_variant_X3,_mRNA	103434242
1341	0.067	37.4	MD07G1028300	NB-ARC_domain-containing_disease_resistance_protein	no_data	no_data	XM_029105109.1	Malus domestica putative disease resistance RPP13-like protein 1 (LOC114825950), mRNA	114825950
919	0	1393	MD01G1039800	nicotinamidase_1	0	1664	XM_008387442.2	Malus_x_domestica_nicotinamidase_1-like_(LOC103448186),_mRNA	103448186
1051	0	1609	MD09G1187400	nijmegen_breakage_syndrome_1	0	1646	XM_008377983.2	Malus_x_domestica_nijmegen_breakage_syndrome_1_protein_(LOC103439414),_mRNA	103439414
762	9e-175	614	MD03G1150700	nitrilase_4	0	652	XM_008346714.2	Malus_x_domestica_bifunctional_nitrilase/nitrile_hydratase_NIT4B_(LOC103407841),_mRNA	103407841
682	0	1667	MD14G1003400	novel_cap-binding_protein	0	1705	XM_008393476.2	Malus_x_domestica_eukaryotic_translation_initiation_factor_NCBP-like_(LOC103453883),_mRNA	103453883
847	0	1631	MD03G1174600	nuclear_factor_Y	0	1639	XM_009376674.2	Pyrus_x_bretschneideri_nuclear_transcription_factor_Y_subunit_A-1-like_(LOC103963815),_transcript_variant_X2,_mRNA
856	0	1382	MD03G1174600	nuclear_factor_Y	0	1402	XM_008369843.2	Malus_x_domestica_nuclear_transcription_factor_Y_subunit_A-1-like_(LOC103431670),_transcript_variant_X1,_mRNA	103431670
900	0	962	MD14G1162400	Nucleic_acid-binding	0	979	XM_008394622.2	Malus_x_domestica_protein_PLASTID_TRANSCRIPTIONALLY_ACTIVE_10_(LOC103455029),_mRNA	103455029
1334	7e-44	178	MD06G1194100	OBF_binding_protein_1	1.24e-40	180	XM_017337414.1	Malus_x_domestica_uncharacterized_LOC103455356_(LOC103455356),_mRNA	103455356
674	0.18	37.4	MD14G1003900	O-fucosyltransferase_family_protein	no_data	no_data	XM_008362312.3	Malus domestica protein EMBRYO SAC DEVELOPMENT ARREST 30-like (LOC103424218), transcript variant X1, mRNA	103424218
184	0	1505	MD11G1008900	O-Glycosyl_hydrolases_family_17_protein	0	1561	XM_008351192.2	Malus_x_domestica_glucan_endo-1,3-beta-glucosidase_4-like_(LOC103412647),_transcript_variant_X2,_mRNA	103412647
180	0.028	41	MD12G1067100	oligouridylate_binding_protein_1B	no_data	no_data	XM_008393962.3	Malus domestica uncharacterized LOC103454366 (LOC103454366), transcript variant X1, mRNA	103454366
774	0	1543	MD05G1308800	O-methyltransferase_family_protein	0	1563	XM_008365942.2	Malus_x_domestica_trans-resveratrol_di-O-methyltransferase-like_(LOC103427860),_mRNA	103427860
680	0	1131	MD15G1003500	OPC-8:0_CoA_ligase1	0	1160	XM_008389654.2	Malus_x_domestica_4-coumarate--CoA_ligase-like_5_(LOC103450322),_mRNA	103450322
284	0	1624	MD05G1238900	organic_cation/carnitine_transporter_3	0	1694	XM_008373745.2	Malus_x_domestica_organic_cation/carnitine_transporter_3_(LOC103435356),_mRNA	103435356
1081	0	1968	MD11G1168400	OTU-like_cysteine_protease_family_protein	0	2006	XM_008374528.2	Malus_x_domestica_OTU_domain-containing_protein_5_(LOC103436110),_transcript_variant_X11,_mRNA	103436110
798	0	933	MD11G1108300	outer_plastid_envelope_protein_16-1	0	1064	XM_029088417.1	Malus domestica outer envelope pore protein 16, chloroplastic-like (LOC114819509), transcript variant X4, mRNA	114819509
355	0	1884	MD03G1183700	Outward_rectifying_potassium_channel_protein	0	1892	XM_008346792.1	Malus_x_domestica_two-pore_potassium_channel_1-like_(LOC103407916),_transcript_variant_X2,_mRNA	103407916
865	3e-174	612	MD17G1181600	oxidative_stress_3	7.34e-168	601	XM_008377626.2	Malus_x_domestica_uncharacterized_protein_DDB_G0271670-like_(LOC103439073),_transcript_variant_X2,_mRNA	103439073
378	0	783	MD07G1273300	Oxoglutarate/iron-dependent_oxygenase	0	798	XM_008378377.2	Malus_x_domestica_probable_prolyl_4-hydroxylase_12_(LOC103439769),_transcript_variant_X2,_mRNA	103439769
687	0	1131	MD13G1242900	PA-domain_containing_subtilase_family_protein	0	1155	XM_008393357.2	Malus_x_domestica_subtilisin-like_protease_SBT2.6_(LOC103453779),_transcript_variant_X5,_mRNA	103453779
231	0	1090	MD14G1179800	pantothenate_kinase_2	0	1099	XM_008394807.2	Malus_x_domestica_pantothenate_kinase_2_(LOC103455216),_mRNA	103455216
686	0	708	MD10G1304100	PapD-like_superfamily_protein	7.69e-78	303	XM_008365909.2	Malus_x_domestica_vesicle-associated_protein_4-2-like_(LOC103427831),_mRNA	103427831
74	0	971	MD15G1418700	partner_of_Y14-MAGO	0	979	XM_008341051.2	Malus_x_domestica_partner_of_Y14_and_mago_(LOC103402313),_mRNA	103402313	KEGG hit; RNA transport, surveillance pathway;
1355	6e-142	504	MD15G1418700	partner_of_Y14-MAGO	8.64e-117	433	XM_008341051.2	Malus_x_domestica_partner_of_Y14_and_mago_(LOC103402313),_mRNA
227	0	1131	MD09G1256300	Pathogenesis-related_thaumatin_superfamily_protein	0	1181	AY792598.1	Malus_x_domestica_clone_M2-PM1_thaumatin-like_protein_precursor_(Mal_d_2.01A)_gene,_complete_cds	Mal_d_2.01A
792	0	1431	MD04G1018400	Pathogenesis-related_thaumatin_superfamily_protein	0	1454	XM_008382239.2	Malus_x_domestica_thaumatin-like_protein_1b_(LOC103443405),_mRNA	103443405
363	9e-106	385	MD17G1191800	PDI-like_1-6	1.67e-104	392	XM_008344461.2	Malus_x_domestica_protein_disulfide_isomerase-like_1-6_(LOC103405456),_mRNA	103405456
365	5e-109	396	MD17G1191800	PDI-like_1-6	7.7e-108	403	XM_008344461.2	Malus_x_domestica_protein_disulfide_isomerase-like_1-6_(LOC103405456),_mRNA
776	0	870	MD14G1167100	Pectin_lyase-like_superfamily_protein	0	883	XM_008353535.2	Malus_x_domestica_probable_pectate_lyase_18_(LOC103415187),_mRNA	103415187
83	0	695	MD14G1199200	pentatricopeptide_(PPR)_repeat-containing_protein	0	911	XM_008395117.2	Malus_x_domestica_pentatricopeptide_repeat-containing_protein_At1g74600,_chloroplastic_(LOC103455528),_mRNA	103455528
729	0	825	MD06G1108400	Pentatricopeptide_repeat_(PPR)_superfamily_protein	1.16e-150	545	XM_029103712.1	Malus domestica uncharacterized LOC103424991 (LOC103424991), transcript variant X2, mRNA	103424991
934	0	1492	MD13G1018500	Peptidase_C12	0	1626	XM_008390932.2	Malus_x_domestica_ubiquitin_carboxyl-terminal_hydrolase_2-like_(LOC103451525),_mRNA	103451525
278	5e-65	250	MD16G1230600	Peptidase_S41_family_protein	1.59e-139	508	XR_001951903.1	Pyrus_x_bretschneideri_carboxyl-terminal-processing_peptidase_2,_chloroplastic-like_(LOC103933641),_transcript_variant_X3,_misc_RNA
1112	6e-32	140	MD15G1280000	peptidyl-prolyl_cis-trans_isomerase_/_cyclophilin-40_(CYP40)_/_rotamase	4.6e-36	165	XM_008340059.3	Malus domestica peptidyl-prolyl cis-trans isomerase CYP40 (LOC103401343), transcript variant X2, mRNA	103401343
32	0	1559	MD10G1321200	Peroxidase_superfamily_protein	0	1565	XM_008360532.1	Malus_x_domestica_peroxidase_42-like_(LOC103422468),_mRNA	103422468
793	0	1119	MD00G1190800	Peroxidase_superfamily_protein	0	1122	XM_008360091.2	Malus_x_domestica_peroxidase_12-like_(LOC103422058),_mRNA	103422058
37	0	1552	MD01G1051200	peroxin_11D	0	1218	XM_008340059.3	Malus domestica peptidyl-prolyl cis-trans isomerase CYP40 (LOC103401343), transcript variant X2, mRNA	103401343
1154	0	1626	MD06G1174100	peroxin_14	0	1666	XM_008376215.2	Malus_x_domestica_peroxisomal_membrane_protein_PEX14-like_(LOC103437718),_transcript_variant_X3,_mRNA	103437718
873	9e-156	551	MD17G1092700	peroxin_22	9.63e-157	564	XM_008343754.2	Malus_x_domestica_peroxisome_biogenesis_protein_22-like_(LOC103404794),_transcript_variant_X1,_mRNA	103404794
629	7e-56	217	MD09G1262800	pfkB-like_carbohydrate_kinase_family_protein	no_data	no_data	no_data	no_data
197	4e-160	565	MD07G1253900	phosphate_starvation-induced_gene_3	0	747	XM_008364544.2	Malus_x_domestica_putative_glycerol-3-phosphate_transporter_1_(LOC103426458),_mRNA	103426458
1064	0	1469	MD08G1230300	Phosphatidylinositol-4-phosphate_5-kinase_family_protein	0	1476	XM_029107342.1	Malus domestica phosphatidylinositol 4-phosphate 5-kinase 8-like (LOC103441898), transcript variant X1, mRNA	103441898	KEGG hit; phosphatidylinositol signaling system
153	3e-166	585	MD10G1305900	phosphoinositide_binding	2.35e-157	568	XM_008385750.2	Malus_x_domestica_nitric_oxide_synthase-interacting_protein-like_(LOC103446612),_mRNA	103446612
154	0	1317	MD10G1305900	phosphoinositide_binding	0	1306	XM_008385750.2	Malus_x_domestica_nitric_oxide_synthase-interacting_protein-like_(LOC103446612),_mRNA
160	0	1541	MD10G1305900	phosphoinositide_binding	0	1539	XM_008385750.2	Malus_x_domestica_nitric_oxide_synthase-interacting_protein-like_(LOC103446612),_mRNA
649	0	1059	MD09G1175500	Phosphoinositide_phosphatase_family_protein	0	1074	XM_008382531.2	Malus_x_domestica_phosphoinositide_phosphatase_SAC2-like_(LOC103443644),_mRNA	103443644
681	1e-56	223	MD17G1209200	phospholipase_D_alpha_1	1.32e-55	230	XM_008375733.3	Malus domestica phospholipase D alpha 1 (LOC103437260), mRNA	103437260
432	0	710	MD01G1199100	phosphoprotein_phosphatase_inhibitors	0	704	XM_008379249.2	Malus_x_domestica_protein_phosphatase_inhibitor_2-like_(LOC103440533),_transcript_variant_X4,_mRNA	103440533
701	0	1568	MD04G1227600	phosphoribosylaminoimidazole_carboxylase	0	1509	XM_008372500.2	Malus_x_domestica_phosphoribosylaminoimidazole_carboxylase,_chloroplastic-like_(LOC103434186),_mRNA	103434186
507	0.009	42.8	MD17G1113400	photosystem_II_light_harvesting_complex_gene_2.2	no_data	no_data	XM_008343971.3	Malus domestica chlorophyll a-b binding protein 151, chloroplastic-like (LOC103405001), mRNA	103405001
1262	9e-117	421	MD17G1113400	photosystem_II_light_harvesting_complex_gene_2.2	3.17e-101	381	XM_008343971.2	Malus_x_domestica_chlorophyll_a-b_binding_protein_151,_chloroplastic-like_(LOC103405001),_mRNA	103405001
1229	0	785	MD17G1132900	photosystem_II_subunit_P-1	0	797	XM_008344108.2	Malus_x_domestica_oxygen-evolving_enhancer_protein_2,_chloroplastic-like_(LOC103405142),_mRNA	103405142
1029	0	868	MD10G1087600	Phox-associated_domain	0	924	XM_008341014.2	Malus_x_domestica_uncharacterized_LOC103402277_(LOC103402277),_mRNA	103402277
916	0	1211	MD11G1032400	Plant_protein_of_unknown_function_(DUF827)	0	1234	XM_008386357.2	Malus_x_domestica_WEB_family_protein_At5g55860_(LOC103447177),_mRNA	103447177
1049	0	870	MD04G1149600	plastid-specific_ribosomal_protein_4	0	887	XM_008340433.2	Malus_x_domestica_30S_ribosomal_protein_S31,_chloroplastic-like_(LOC103401713),_mRNA	103401713
29	0	1894	MD16G1273400	PLATZ_transcription_factor_family_protein	0	1932	XM_008365724.2	Malus_x_domestica_uncharacterized_LOC103427655_(LOC103427655),_mRNA	103427655
932	0	1636	MD14G1129100	Pleckstrin_homology_(PH)_domain-containing_protein	0	1755	XM_017324978.1	Malus_x_domestica_uncharacterized_LOC103404457_(LOC103404457),_transcript_variant_X4,_mRNA	103404457
145	0	1691	MD01G1079300	P-loop_containing_nucleoside_triphosphate_hydrolases_superfamily_protein	0	1735	XM_017324398.1	Malus_x_domestica_DEAD-box_ATP-dependent_RNA_helicase_25-like_(LOC103406205),_mRNA	103406205
427	8e-67	255	MD10G1261900	P-loop_containing_nucleoside_triphosphate_hydrolases_superfamily_protein	8.87e-38	171	XM_008385255.1	Malus_x_domestica_katanin_p60_ATPase-containing_subunit_A-like_2_(LOC103446184),_transcript_variant_X2,_mRNA	103446184
710	4e-62	239	MD14G1172300	P-loop_containing_nucleoside_triphosphate_hydrolases_superfamily_protein	no_data	no_data	XR_003768329.1	Malus domestica DEAD-box ATP-dependent RNA helicase 30 (LOC103429292), transcript variant X2, misc_RNA	103429292
1340	2e-140	499	MD10G1080000	polyol/monosaccharide_transporter_5	5.02e-139	507	XM_008389148.2	Malus_x_domestica_putative_polyol_transporter_1_(LOC103449825),_mRNA	103449825
912	0	1404	MD12G1153600	POX_(plant_homeobox)_family_protein	0	1502	XM_008389860.2	Malus_x_domestica_BEL1-like_homeodomain_protein_9_(LOC103450495),_mRNA	103450495
433	0	673	MD06G1052200	PPPDE_putative_thiol_peptidase_family_protein	0	669	XM_029104536.1	Malus domestica deSI-like protein At4g17486 (LOC103431340), transcript variant X2, mRNA	103431340
443	0	1505	MD06G1052200	PPPDE_putative_thiol_peptidase_family_protein	0	1419	XM_009370804.2	Pyrus_x_bretschneideri_deSI-like_protein_At4g17486_(LOC103958526),_transcript_variant_X2,_mRNA
136	0	1146	MD17G1212500	Protein_kinase_superfamily_protein	0	1122	XM_008375747.2	Malus_x_domestica_PTI1-like_tyrosine-protein_kinase_At3g15890_(LOC103437273),_mRNA	103437273
429	4e-153	542	MD12G1151100	Protein_kinase_superfamily_protein	no_data	no_data	XM_008389609.3	Malus domestica serine/threonine-protein kinase ATG1c (LOC103450279), transcript variant X1, mRNA	103450279
633	0	911	MD06G1234900	Protein_kinase_superfamily_protein	0	939	XM_008358491.2	Malus_x_domestica_uncharacterized_LOC103420426_(LOC103420426),_partial_mRNA	103420426
717	0	1135	MD12G1142600	Protein_kinase_superfamily_protein	0	1144	XM_008389547.2	Malus_x_domestica_probable_serine/threonine-protein_kinase_NAK_(LOC103450233),_mRNA	103450233
780	0	1586	MD09G1292500	Protein_kinase_superfamily_protein	0	1495	XM_029108705.1	Malus domestica pto-interacting protein 1 (LOC103405957), mRNA	103405957	KEGG hit; plant-pathogen interaction
797	0	1584	MD11G1120700	Protein_kinase_superfamily_protein	0	1618	NM_001293844.1	Malus_domestica_mitogen-activated_protein_kinase_homolog_NTF6-like_(LOC103447828),_mRNA	103447828
892	0	1243	MD02G1183300	Protein_kinase_superfamily_protein	0	1247	XM_008342763.2	Malus_x_domestica_casein_kinase_II_subunit_alpha,_chloroplastic_(LOC103403915),_mRNA	103403915	KEGG hit; circadian rhythm, ribosome biogenesis; ABA signaling
914	0	1667	MD00G1001400	Protein_kinase_superfamily_protein	0	1251	XM_029097984.1	Malus domestica cyclin-dependent kinase F-4-like (LOC103428160), transcript variant X1, mRNA	103428160
1289	8e-25	114	MD04G1053100	Protein_kinase_superfamily_protein	3.55e-21	115	XM_008346541.2	Malus_x_domestica_probable_receptor-like_protein_kinase_At5g47070_(LOC103407645),_mRNA	103407645
545	0	1463	MD05G1249500	Protein_kinase_superfamily_protein_with_octicosapeptide/Phox/Bem1p_domain	0	1472	XM_017332378.1	Malus_x_domestica_uncharacterized_LOC103435299_(LOC103435299),_transcript_variant_X2,_mRNA	103435299
14	0.0005	44.6	MD02G1037600	Protein_of_unknown_function	no_data	no_data	XR_003776605.1	Malus domestica uncharacterized LOC103448416 (LOC103448416), transcript variant X2, misc_RNA	103448416
18	0	1514	MD15G1005900	Protein_of_unknown_function	0	1552	XM_008389671.2	Malus_x_domestica_mediator_of_RNA_polymerase_II_transcription_subunit_30_(LOC103450338),_mRNA	103450338
40	0	1445	MD16G1246300	Protein_of_unknown_function	0	1286	XM_029095585.1	Malus domestica nucleolar and coiled-body phosphoprotein 1-like (LOC108170575), mRNA	108170575
85	0	1191	MD16G1288300	Protein_of_unknown_function	0	1254	XM_009344926.2	Pyrus_x_bretschneideri_uncharacterized_LOC103935171_(LOC103935171),_mRNA
96	0	1575	MD11G1024200	Protein_of_unknown_function	0	1598	XM_008360637.2	Malus_x_domestica_uncharacterized_LOC103422577_(LOC103422577),_transcript_variant_X1,_mRNA	103422577
110	3e-33	143	MD02G1290900	Protein_of_unknown_function	no_data	no_data	XM_008346366.3	Malus domestica protein LNK2-like (LOC103407428), transcript variant X1, mRNA	103407428
249	2e-13	78.8	MD02G1290900	Protein_of_unknown_function	no_data	no_data	no_data	no_data
119	0	1617	MD01G1102900	Protein_of_unknown_function	0	1664	XM_008365745.2	Malus_x_domestica_uncharacterized_LOC103427648_(LOC103427648),_mRNA	103427648
126	0	1382	MD14G1222500	Protein_of_unknown_function	0	1417	XM_008362675.2	Malus_x_domestica_pre-rRNA-processing_protein_TSR1_homolog_(LOC103424583),_mRNA	103424583
130	0	1530	MD11G1027800	Protein_of_unknown_function	0	1568	XM_008386332.2	Malus_x_domestica_uncharacterized_LOC103447151_(LOC103447151),_mRNA	103447151
137	0	1375	MD14G1222500	Protein_of_unknown_function	0	1404	XM_008362675.2	Malus_x_domestica_pre-rRNA-processing_protein_TSR1_homolog_(LOC103424583),_mRNA	103424583
181	4e-133	475	MD05G1093000	Protein_of_unknown_function	8.74e-132	483	XM_008374850.2	Malus_x_domestica_uncharacterized_LOC103436424_(LOC103436424),_transcript_variant_X1,_mRNA	103436424
214	0	1137	MD01G1227300	Protein_of_unknown_function	0	1160	XM_008349040.2	Malus_x_domestica_uncharacterized_LOC103410322_(LOC103410322),_mRNA	103410322
235	0	679	MD14G1219900	Protein_of_unknown_function	0	1075	XM_008376486.2	Malus_x_domestica_protein_MIZU-KUSSEI_1_(LOC103437957),_mRNA	103437957
239	0	1059	MD09G1291300	Protein_of_unknown_function	0	1083	XM_008383405.2	Malus_x_domestica_uncharacterized_LOC103444481_(LOC103444481),_mRNA	103444481
240	0	1068	MD09G1013200	Protein_of_unknown_function	0	1109	XM_017325772.1	Malus_x_domestica_uncharacterized_protein_At3g27210-like_(LOC103411297),_mRNA	103411297
403	0	1065	MD09G1013200	Protein_of_unknown_function	0	1107	XM_017325772.1	Malus_x_domestica_uncharacterized_protein_At3g27210-like_(LOC103411297),_mRNA	103411297
296	0	1323	MD16G1152500	Protein_of_unknown_function	0	1354	XM_008363705.2	Malus_x_domestica_uncharacterized_LOC103425615_(LOC103425615),_mRNA	103425615
304	0.002	42.8	MD02G1037600	Protein_of_unknown_function	no_data	no_data	XR_003776605.1	Malus domestica uncharacterized LOC103448416 (LOC103448416), transcript variant X2, misc_RNA	103448416
376	0	1122	MD07G1288300	Protein_of_unknown_function	0	1136	XM_008378491.2	Malus_x_domestica_uncharacterized_LOC103439866_(LOC103439866),_mRNA	103439866
405	7e-08	57.2	MD09G1013200	Protein_of_unknown_function	no_data	no_data	no_data	no_data
408	4e-05	48.2	MD02G1037600	Protein_of_unknown_function	no_data	no_data	no_data	no_data
424	0	1409	MD02G1199700	Protein_of_unknown_function	0	1434	XM_008346157.2	Malus_x_domestica_uncharacterized_LOC103407209_(LOC103407209),_mRNA	103407209
430	0	1388	MD02G1199700	Protein_of_unknown_function	0	1406	XM_008346157.2	Malus_x_domestica_uncharacterized_LOC103407209_(LOC103407209),_mRNA	103407209
428	0	1462	MD16G1149300	Protein_of_unknown_function	0	1585	XM_008354939.2	Malus_x_domestica_desiccation-related_protein_PCC13-62-like_(LOC103416713),_mRNA	103416713
471	0	1297	MD14G1060600	Protein_of_unknown_function	0	1314	XM_008393864.2	Malus_x_domestica_CDK5RAP3-like_protein_(LOC103454265),_mRNA	103454265
474	1e-139	497	MD02G1003900	Protein_of_unknown_function	2.14e-136	497	XM_008385879.2	Malus_x_domestica_protein_FAM133-like_(LOC103446739),_transcript_variant_X2,_mRNA	103446739
475	1e-140	500	MD02G1003900	Protein_of_unknown_function	1.65e-137	501	XM_008385879.2	Malus_x_domestica_protein_FAM133-like_(LOC103446739),_transcript_variant_X2,_mRNA
485	1e-140	500	MD02G1003900	Protein_of_unknown_function	1.65e-137	501	XM_008385879.2	Malus_x_domestica_protein_FAM133-like_(LOC103446739),_transcript_variant_X2,_mRNA
487	1e-140	500	MD02G1003900	Protein_of_unknown_function	1.65e-137	501	XM_008385879.2	Malus_x_domestica_protein_FAM133-like_(LOC103446739),_transcript_variant_X2,_mRNA
488	1e-139	497	MD02G1003900	Protein_of_unknown_function	7.69e-136	496	XM_008385879.2	Malus_x_domestica_protein_FAM133-like_(LOC103446739),_transcript_variant_X2,_mRNA
505	0	737	MD09G1150800	Protein_of_unknown_function	9.4e-117	433	XM_009358430.2	Pyrus_x_bretschneideri_uncharacterized_LOC103947517_(LOC103947517),_mRNA
506	0.17	39.2	MD02G1037600	Protein_of_unknown_function	no_data	no_data	no_data	no_data
569	4e-05	48.2	MD02G1037600	Protein_of_unknown_function	no_data	no_data	no_data	no_data
518	0	881	MD07G1288300	Protein_of_unknown_function	0	880	XM_008378491.2	Malus_x_domestica_uncharacterized_LOC103439866_(LOC103439866),_mRNA	103439866
523	0	830	MD13G1135700	Protein_of_unknown_function	0	828	XM_008392022.2	Malus_x_domestica_uncharacterized_LOC103452518_(LOC103452518),_mRNA	103452518
556	6e-47	188	MD02G1298000	Protein_of_unknown_function	1e-36	167	XM_008348497.2	Malus_x_domestica_serine/threonine-protein_kinase_AFC2-like_(LOC103409688),_mRNA	103409688
564	2e-129	462	MD08G1128500	Protein_of_unknown_function	7e-108	403	XM_008366906.2	Malus_x_domestica_uncharacterized_LOC103428789_(LOC103428789),_mRNA	103428789
574	1e-171	603	MD10G1051500	Protein_of_unknown_function	5.69e-167	599	XM_008350593.2	Malus_x_domestica_uncharacterized_LOC103411983_(LOC103411983),_mRNA	103411983
580	0	1389	MD04G1133400	Protein_of_unknown_function	0	1426	XM_008371709.2	Malus_x_domestica_glucose-induced_degradation_protein_4_homolog_(LOC103433446),_transcript_variant_X1,_mRNA
652	1e-52	208	MD15G1247200	Protein_of_unknown_function	1.33e-50	213	XM_008374551.2	Malus_x_domestica_uncharacterized_LOC103436132_(LOC103436132),_mRNA	103436132
711	1e-108	394	MD09G1013200	Protein_of_unknown_function	3.45e-101	381	XM_017325772.1	Malus_x_domestica_uncharacterized_protein_At3g27210-like_(LOC103411297),_mRNA	103411297
590	0.002	42.8	MD02G1037600	Protein_of_unknown_function	no_data	no_data	no_data	no_data
595	0.011	42.8	MD02G1037600	Protein_of_unknown_function	no_data	no_data	no_data	no_data
691	0.0002	44.6	MD02G1037600	Protein_of_unknown_function	no_data	no_data	no_data	no_data
719	0.0003	48.2	MD02G1037600	Protein_of_unknown_function	no_data	no_data	no_data	no_data
735	4e-05	48.2	MD02G1037600	Protein_of_unknown_function	no_data	no_data	no_data	no_data
1235	0.019	41	MD02G1037600	Protein_of_unknown_function	0	691	MK172841.1	Pyrus_ussuriensis_chloroplast,_complete_genome
1246	0.004	42.8	MD02G1037600	Protein_of_unknown_function	1.24e-40	180	XR_525316.2	Malus_x_domestica_uncharacterized_LOC103410220_(LOC103410220),_transcript_variant_X4,_ncRNA
1297	0.0002	48.2	MD02G1037600	Protein_of_unknown_function	0	1081	KR534606.1	Malus_hupehensis_var._mengshanensis_mitochondrion,_complete_genome
540	0	872	MD02G1036700	Protein_of_unknown_function_(DUF1644)	0	885	XM_008345725.2	Malus_x_domestica_uncharacterized_LOC103406733_(LOC103406733),_transcript_variant_X2,_mRNA
745	2e-171	603	MD10G1176800	Protein_of_unknown_function	9.6e-102	383	XR_001954454.1	Pyrus_x_bretschneideri_uncharacterized_LOC108868320_(LOC108868320),_ncRNA
782	0	1505	MD08G1033200	Protein_of_unknown_function	0	1530	XM_008366801.2	Malus_x_domestica_uncharacterized_LOC103428673_(LOC103428673),_mRNA
787	0	1290	MD07G1305300	Protein_of_unknown_function	0	1312	XM_008378658.2	Malus_x_domestica_uncharacterized_LOC103439993_(LOC103439993),_mRNA
795	0	823	MD05G1234900	Protein_of_unknown_function	0	863	XM_008373771.2	Malus_x_domestica_DCN1-like_protein_1_(LOC103435380),_mRNA	103435380
834	3e-152	538	MD10G1115400	Protein_of_unknown_function	4.63e-133	486	XM_009348180.2	Pyrus_x_bretschneideri_uncharacterized_LOC103938186_(LOC103938186),_mRNA
846	0	1445	MD13G1135700	Protein_of_unknown_function	0	1456	XM_008392022.2	Malus_x_domestica_uncharacterized_LOC103452518_(LOC103452518),_mRNA
872	0	1696	MD05G1222300	Protein_of_unknown_function	0	1716	XM_017330269.1	Malus_x_domestica_uncharacterized_protein_At4g15545-like_(LOC103427946),_transcript_variant_X2,_mRNA
884	1e-47	192	MD16G1123300	Protein_of_unknown_function	1.46e-45	195	XM_008342021.2	Malus_x_domestica_uncharacterized_LOC103403188_(LOC103403188),_mRNA
886	0	1205	MD15G1123100	Protein_of_unknown_function	0	1194	XM_008353833.2	Malus_x_domestica_uncharacterized_LOC103415508_(LOC103415508),_mRNA
902	0	1254	MD12G1092800	Protein_of_unknown_function	0	1327	XM_008376222.2	Malus_x_domestica_AUGMIN_subunit_1_(LOC103437726),_mRNA	103437726
908	0	967	MD09G1249000	Protein_of_unknown_function	0	979	XM_018647794.1	Pyrus_x_bretschneideri_uncharacterized_LOC103948524_(LOC103948524),_transcript_variant_X2,_mRNA
1010	0	1703	MD14G1166500	Protein_of_unknown_function	0	1099	XM_017337217.1	Malus_x_domestica_uncharacterized_LOC103455056_(LOC103455056),_mRNA
1047	0	1388	MD03G1219800	Protein_of_unknown_function	0	1404	XM_008368246.2	Malus_x_domestica_uncharacterized_LOC103430110_(LOC103430110),_mRNA
1069	0	1299	MD15G1108100	Protein_of_unknown_function	0	1327	XM_008395727.2	Malus_x_domestica_centromere_protein_O_(LOC103456095),_transcript_variant_X2,_mRNA
1071	0	1563	MD07G1243700	Protein_of_unknown_function	0	1600	XM_008358665.2	Malus_x_domestica_U6_snRNA_phosphodiesterase-like_(LOC103420608),_mRNA	103420608
1072	0	1842	MD03G1033400	Protein_of_unknown_function	0	1886	XM_008355318.2	Malus_x_domestica_mediator_of_RNA_polymerase_II_transcription_subunit_15a-like_(LOC103417116),_mRNA	103417116
1074	0	1903	MD14G1003600	Protein_of_unknown_function	0	1919	XM_008393478.2	Malus_x_domestica_probable_serine/threonine-protein_kinase_samkC_(LOC103453885),_mRNA	103453885
1147	6e-12	73.4	MD16G1260800	Protein_of_unknown_function	0	1109	MK172841.1	Pyrus_ussuriensis_chloroplast,_complete_genome
1237	0	1052	MD16G1207500	Protein_of_unknown_function	0	1074	XM_008363794.2	Malus_x_domestica_protein_SIEVE_ELEMENT_OCCLUSION_B-like_(LOC103425707),_mRNA	103425707
899	0	1687	MD16G1058700	Protein_of_unknown_function	0	1760	XM_008341560.2	Malus_x_domestica_protein_BIG_GRAIN_1-like_E_(LOC103402803),_mRNA	103402803
1286	0	879	MD16G1058700	Protein_of_unknown_function	0	893	XM_008341560.2	Malus_x_domestica_protein_BIG_GRAIN_1-like_E_(LOC103402803),_mRNA
1287	1e-142	506	MD16G1058700	Protein_of_unknown_function	3e-141	514	XM_008341560.2	Malus_x_domestica_protein_BIG_GRAIN_1-like_E_(LOC103402803),_mRNA
1288	0	746	MD16G1058700	Protein_of_unknown_function	0	760	XM_008341560.2	Malus_x_domestica_protein_BIG_GRAIN_1-like_E_(LOC103402803),_mRNA
1327	6e-168	590	MD07G1159900	Protein_of_unknown_function	2.94e-156	564	XM_009368324.2	Malus domestica conserved oligomeric Golgi complex subunit 4-like (LOC103410224), mRNA	103410224
1332	0	987	MD02G1183800	Protein_of_unknown_function	0	983	XM_008342781.2	Malus_x_domestica_uncharacterized_LOC103403936_(LOC103403936),_transcript_variant_X1,_mRNA
1351	0	1348	MD13G1185600	Protein_of_unknown_function	0	1373	XM_008392620.2	Malus_x_domestica_uncharacterized_LOC103453081_(LOC103453081),_mRNA
651	0	1310	MD15G1044400	Protein_of_unknown_function_(DUF1336)	0	1327	XM_008381245.2	Malus_x_domestica_protein_ENHANCED_DISEASE_RESISTANCE_2-like_(LOC103442456),_mRNA	103442456
30	0	1478	MD07G1017600	Protein_of_unknown_function_(DUF1423)	0	1526	XR_001790481.1	Malus_x_domestica_protein_OBERON_4_(LOC103438418),_transcript_variant_X2,_misc_RNA	103438418
1361	0	1009	MD07G1005800	Protein_of_unknown_function_(DUF167)	0	1011	XM_008358506.2	Malus_x_domestica_UPF0235_protein_At5g63440_(LOC103420441),_mRNA	103420441
645	4e-78	293	MD17G1046800	Protein_of_unknown_function_(DUF185)	4.66e-70	278	XM_008343310.3	Malus domestica protein arginine methyltransferase NDUFAF7, mitochondrial-like (LOC103404407), mRNA	103404407
1255	0	1086	MD12G1196900	Protein_of_unknown_function_(DUF300)	0	1090	XM_017329036.1	Malus_x_domestica_transmembrane_protein_184A-like_(LOC103423538),_transcript_variant_X2,_mRNA	103423538
1339	8e-152	536	MD04G1069800	Protein_of_unknown_function_(DUF544)	1.78e-148	538	XM_029101033.1	Malus domestica ubiquitin carboxyl-terminal hydrolase MINDY-2-like (LOC103444786), mRNA	103444786
1008	0	834	MD11G1282700	Protein_of_unknown_function_(DUF581)	0	848	XM_008388248.2	Malus_x_domestica_protein_MARD1-like_(LOC103448977),_transcript_variant_X4,_mRNA	103448977
1363	0	1059	MD16G1196000	Protein_of_unknown_function_(DUF581)	0	1077	XM_008342775.2	Malus_x_domestica_protein_MARD1_(LOC103403932),_mRNA	103403932
176	2e-140	499	MD10G1156700	Protein_of_unknown_function_(DUF760)	2.41e-137	501	XM_008384364.2	Malus_x_domestica_UV-B-induced_protein_At3g17800,_chloroplastic-like_(LOC103445364),_mRNA	103445364
149	0	1326	MD08G1064900	Protein_of_unknown_function_(DUF803)	0	1354	XM_008379477.2	Malus_x_domestica_probable_magnesium_transporter_NIPA9_(LOC103440775),_transcript_variant_X1,_mRNA	103440775
34	0	1375	MD11G1056600	Protein_phosphatase_2C_family_protein	0	1387	XM_008386482.2	Malus_x_domestica_probable_protein_phosphatase_2C_26_(LOC103447289),_transcript_variant_X1,_mRNA	103447289
1371	0	1187	MD15G1041900	Protein_phosphatase_2C_family_protein	0	1210	XM_008380949.2	Malus_x_domestica_probable_protein_phosphatase_2C_60_(LOC103442179),_mRNA	103442179
500	3e-28	127	MD15G1014100	Pseudouridine_synthase/archaeosine_transglycosylase-like_family_protein	no_data	no_data	XM_017336438.2	Malus domestica ATP sulfurylase 2 (LOC103450392), mRNA	103450392
163	0	1566	MD04G1198400	pseudouridine_synthase_and_archaeosine_transglycosylase_(PUA)_domain-containing_protein	0	1609	XM_008372198.2	Malus_x_domestica_malignant_T-cell-amplified_sequence_1_homolog_(LOC103433905),_mRNA	103433905
271	2e-143	509	MD12G1211900	pseudouridine_synthase_and_archaeosine_transglycosylase_(PUA)_domain-containing_protein	1.44e-139	508	XM_008390307.2	Malus_x_domestica_malignant_T-cell-amplified_sequence_1_homolog_(LOC103450900),_mRNA	103450900
630	2e-93	342	MD03G1087000	pumilio_1	3.48e-96	364	XM_008358635.3	Malus domestica pumilio homolog 1-like (LOC103420573), mRNA	103420573
201	0	1079	MD06G1142400	purple_acid_phosphatase_27	0	1098	XM_008376021.2	Malus_x_domestica_probable_inactive_purple_acid_phosphatase_27_(LOC103437540),_mRNA	103437540
431	0	1496	MD11G1028500	Putative_glycosyl_hydrolase_of_unknown_function_(DUF1680)	0	1506	XM_008386305.2	Malus_x_domestica_uncharacterized_LOC103447130_(LOC103447130),_transcript_variant_X1,_mRNA
441	0	1418	MD11G1028500	Putative_glycosyl_hydrolase_of_unknown_function_(DUF1680)	0	1432	XM_008386305.2	Malus_x_domestica_uncharacterized_LOC103447130_(LOC103447130),_transcript_variant_X1,_mRNA
4	6e-77	289	MD15G1056800	Putative_lysine_decarboxylase_family_protein	2.31e-53	222	XM_008374989.2	Malus_x_domestica_uncharacterized_LOC103436553_(LOC103436553),_mRNA
157	1e-50	201	MD13G1087000	Putative_thiol-disulphide_oxidoreductase_DCC	no_data	no_data	no_data	no_data
159	0	1288	MD13G1087000	Putative_thiol-disulphide_oxidoreductase_DCC	0	1323	XM_008391352.2	Malus_x_domestica_uncharacterized_protein_YuxK-like_(LOC103451911),_mRNA
297	0	1471	MD06G1178300	RAC-like_10	0	1253	XM_008394834.2	Malus_x_domestica_rac-like_GTP-binding_protein_ARAC8_(LOC103455244),_mRNA	103455244
842	0	1407	MD16G1043900	Rad23_UV_excision_repair_protein_family	0	1430	XM_008369992.2	Malus_x_domestica_ubiquitin_receptor_RAD23c-like_(LOC103431823),_mRNA	103431823
905	0	1626	MD14G1163700	radical_SAM_domain-containing_protein_/_GCN5-related_N-acetyltransferase_(GNAT)_family_protein	0	1598	XM_029092609.1	Malus domestica elongator complex protein 3 (LOC103408418), mRNA	103408418
11	0	670	MD14G1163800	Radical_SAM_superfamily_protein	0	976	XM_008362926.2	Malus_x_domestica_oxygen-independent_coproporphyrinogen-III_oxidase-like_protein_sll1917_(LOC103424833),_mRNA	103424833
1148	0	1353	MD11G1113000	Ras-related_small_GTP-binding_family_protein	0	1386	XM_008386937.2	Malus_x_domestica_ras-related_protein_RABE1c-like_(LOC103447744),_transcript_variant_X3,_mRNA	103447744
1173	3e-118	425	MD11G1113000	Ras-related_small_GTP-binding_family_protein	1.12e-115	429	XM_008386937.2	Malus_x_domestica_ras-related_protein_RABE1c-like_(LOC103447744),_transcript_variant_X3,_mRNA
863	0	1633	MD13G1040800	Regulator_of_Vps4_activity_in_the_MVB_pathway_protein	0	1657	XM_008361823.2	Malus_x_domestica_IST1_homolog_(LOC103423743),_mRNA	103423743
1343	9e-87	320	MD16G1238000	regulatory_particle_non-ATPase_13	5.42e-84	324	XR_524277.2	Malus_x_domestica_uncharacterized_LOC103404066_(LOC103404066),_ncRNA
773	0	1485	MD03G1049000	regulatory_particle_triple-A_ATPase_3	0	1511	XM_008356119.2	Malus_x_domestica_26S_protease_regulatory_subunit_6B_homolog_(LOC103417959),_mRNA	103417959
317	0	1777	MD05G1279300	Remorin_family_protein	0	1797	XM_008373576.2	Malus_x_domestica_uncharacterized_LOC103435179_(LOC103435179),_mRNA
997	0	735	MD16G1008100	Remorin_family_protein	0	699	XM_008342282.2	Malus_x_domestica_uncharacterized_LOC103403441_(LOC103403441),_transcript_variant_X3,_mRNA
1300	9e-61	233	MD13G1134500	respiratory_burst_oxidase_homologue_D	7.27e-58	237	XM_008380202.2	Malus_x_domestica_respiratory_burst_oxidase_homolog_protein_D-like_(LOC103441525),_mRNA	103441525	KEGG hit; MAPK pathway; multiple stress responses
596	0	996	MD14G1027500	Rho_GTPase_activating_protein_with_PAK-box/P21-Rho-binding_domain	0	1016	XM_008393611.2	Malus_x_domestica_rho_GTPase-activating_protein_5-like_(LOC103454023),_mRNA	103454023
517	0	1662	MD01G1168900	Rhodanese/Cell_cycle_control_phosphatase_superfamily_protein	0	1707	XM_008390143.2	Malus_x_domestica_rhodanese-like_domain-containing_protein_7_(LOC103450765),_mRNA	103450765
50	0	1032	MD17G1074600	Rhomboid-related_intramembrane_serine_protease_family_protein	0	1066	XM_008343656.2	Malus_x_domestica_RHOMBOID-like_protein_9,_chloroplastic_(LOC103404711),_mRNA	103404711
548	0	1198	MD09G1194100	Ribonuclease_III_family_protein	0	1406	XM_008393101.2	Malus_x_domestica_mini-ribonuclease_3-like_(LOC103453560),_transcript_variant_X2,_mRNA	103453560
641	0	897	MD07G1215800	Ribosomal_protein_L10_family_protein	0	913	XM_008362562.2	Malus_x_domestica_60S_acidic_ribosomal_protein_P0_(LOC103424477),_mRNA	103424477
794	0	673	MD07G1215800	Ribosomal_protein_L10_family_protein	4.34e-178	636	XM_008362562.2	Malus_x_domestica_60S_acidic_ribosomal_protein_P0_(LOC103424477),_mRNA
731	2e-77	289	MD16G1006400	Ribosomal_protein_L12/_ATP-dependent_Clp_protease_adaptor_protein_ClpS_family_protein	4.63e-75	294	XM_008342258.2	Malus_x_domestica_ATP-dependent_Clp_protease_adapter_protein_CLPS1,_chloroplastic-like_(LOC103403423),_transcript_variant_X1,_mRNA	103403423
740	1e-77	289	MD16G1006400	Ribosomal_protein_L12/_ATP-dependent_Clp_protease_adaptor_protein_ClpS_family_protein	4.63e-75	294	XM_008342258.2	Malus_x_domestica_ATP-dependent_Clp_protease_adapter_protein_CLPS1,_chloroplastic-like_(LOC103403423),_transcript_variant_X1,_mRNA
707	0	744	MD13G1215500	Ribosomal_protein_L14	0	749	XM_008357196.2	Malus_x_domestica_60S_ribosomal_protein_L14-1-like_(LOC103419073),_mRNA	103419073
198	0	1252	MD14G1042400	Ribosomal_protein_L22p/L17e_family_protein	0	1351	XM_017329276.1	Malus_x_domestica_50S_ribosomal_protein_L22,_chloroplastic-like_(LOC108172127),_mRNA	108172127
199	0	1837	MD14G1042400	Ribosomal_protein_L22p/L17e_family_protein	0	1888	XM_017329276.1	Malus_x_domestica_50S_ribosomal_protein_L22,_chloroplastic-like_(LOC108172127),_mRNA
205	0	1299	MD14G1042400	Ribosomal_protein_L22p/L17e_family_protein	0	1387	XM_017329276.1	Malus_x_domestica_50S_ribosomal_protein_L22,_chloroplastic-like_(LOC108172127),_mRNA
663	0	1014	MD15G1172100	Ribosomal_protein_L36	0	1219	XM_008356146.2	Malus_x_domestica_uncharacterized_LOC103417987_(LOC103417987),_mRNA
101	0	1047	MD15G1148000	ribosomal_protein_L5_B	0	1081	XM_008396055.2	Malus_x_domestica_60S_ribosomal_protein_L5-like_(LOC103456347),_mRNA	103456347
211	5e-140	497	MD04G1220300	Ribosomal_protein_S24e_family_protein	7.38e-138	503	XM_008372449.2	Malus_x_domestica_40S_ribosomal_protein_S24-1_(LOC103434141),_mRNA	103434141
534	0	1310	MD11G1292000	ribosomal_RNA_processing_4	0	1343	XM_008368330.2	Malus_x_domestica_exosome_complex_component_RRP4_homolog_(LOC103430194),_mRNA	103430194
862	2e-112	407	MD14G1016000	Ribosomal_RNA_processing_Brix_domain_protein	1.72e-107	401	XM_008393525.2	Malus_x_domestica_ribosome_production_factor_2_homolog_(LOC103453932),_mRNA	103453932
1116	0	978	MD13G1230600	RING/FYVE/PHD_zinc_finger_superfamily_protein	0	1650	XM_008364017.2	Malus_x_domestica_PHD_finger_protein_ING1-like_(LOC103425916),_mRNA	103425916
1	4e-39	163	MD14G1056100	RING/U-box_superfamily_protein	no_data	no_data	no_data	no_data
80	0	1218	MD06G1013000	RING/U-box_superfamily_protein	0	1229	XM_008375220.2	Malus_x_domestica_E3_ubiquitin-protein_ligase_RNF6_(LOC103436767),_transcript_variant_X1,_mRNA	103436767
108	0	1876	MD02G1318800	RING/U-box_superfamily_protein	0	1916	XM_008356710.2	Malus_x_domestica_uncharacterized_LOC103418602_(LOC103418602),_transcript_variant_X2,_mRNA
186	0	706	MD15G1163400	RING/U-box_superfamily_protein	0	723	XM_008338745.2	Malus_x_domestica_uncharacterized_LOC103400059_(LOC103400059),_transcript_variant_X2,_mRNA
453	0	1406	MD15G1160200	RING/U-box_superfamily_protein	0	1439	XM_008338713.2	Malus_x_domestica_uncharacterized_LOC103400032_(LOC103400032),_mRNA
709	0	1510	MD15G1224200	RING/U-box_superfamily_protein	0	1544	XM_008339581.2	Malus_x_domestica_probable_E3_ubiquitin-protein_ligase_RNF217_(LOC103400897),_mRNA	103400897
1034	0	1447	MD02G1123800	RING/U-box_superfamily_protein	0	1548	XM_008364857.2	Malus_x_domestica_NEP1-interacting_protein-like_1_(LOC103426781),_mRNA	103426781
1322	0	1162	MD06G1087300	RING/U-box_superfamily_protein	0	1131	XM_029104685.1	Malus domestica probable E3 ubiquitin-protein ligase RHB1A (LOC114825655), mRNA	114825655
368	0	1781	MD14G1168200	RING_domain_ligase2	0	1945	XM_008369265.2	Malus_x_domestica_E3_ubiquitin-protein_ligase_RGLG2-like_(LOC103431116),_mRNA	103431116
167	0	1220	MD09G1209600	RING-H2_finger_C1A	0	1286	XM_008382694.2	Malus_x_domestica_probable_E3_ubiquitin-protein_ligase_RHC1A_(LOC103443795),_transcript_variant_X2,_mRNA	103443795
521	1.5	35.6	MD16G1268400	RNA_helicase	no_data	no_data	XM_029095341.1	Malus domestica regulator of nonsense transcripts 1 homolog (LOC103439095), mRNA	103439095
1293	0	726	MD01G1175000	RNA_ligase/cyclic_nucleotide_phosphodiesterase_family_protein	0	758	XM_029102797.1	Malus domestica F-box protein At1g30790-like (LOC103438603), mRNA	103438603
840	0	641	MD08G1117100	RNA_polymerase_I-associated_factor_PAF67	1.22e-173	621	XM_008379880.2	Malus_x_domestica_eukaryotic_translation_initiation_factor_3_subunit_L-like_(LOC103441176),_mRNA	103441176
222	0	935	MD15G1042300	RNA_recognition_motif_(RRM)-containing_protein	0	952	XM_017334335.1	Malus_x_domestica_protein_RRC1-like_(LOC103442265),_transcript_variant_X5,_mRNA	103442265
665	0	1406	MD07G1298100	RNA-binding_(RRM/RBD/RNP_motifs)_family_protein	0	1417	XM_008378587.2	Malus_x_domestica_probable_RNA-binding_protein_ARP1_(LOC103439939),_mRNA	103439939
693	0	998	MD01G1087600	RNA-binding_(RRM/RBD/RNP_motifs)_family_protein	0	1050	XM_008368911.2	Malus_x_domestica_heterogeneous_nuclear_ribonucleoprotein_R_(LOC103430764),_mRNA	103430764
617	5e-109	396	MD00G1041200	RNA-binding_KH_domain-containing_protein	1.23e-105	396	XM_008340109.2	Malus_x_domestica_flowering_locus_K_homology_domain-like_(LOC103401391),_mRNA	103401391
1194	0	1189	MD02G1073100	S-adenosyl-L-methionine-dependent_methyltransferases_superfamily_protein	0	1157	XM_008389380.1	Malus_x_domestica_probable_caffeoyl-CoA_O-methyltransferase_At4g26220_(LOC103450057),_transcript_variant_X1,_mRNA	103450057
1245	0	1195	MD02G1130100	S-adenosyl-L-methionine-dependent_methyltransferases_superfamily_protein	0	1192	XR_001786244.1	Malus_x_domestica_calmodulin-lysine_N-methyltransferase_(LOC103456183),_transcript_variant_X1,_misc_RNA	103456183
1303	0	827	MD14G1232400	S-adenosyl-L-methionine-dependent_methyltransferases_superfamily_protein	0	795	XM_009361834.1	Pyrus_x_bretschneideri_probable_S-adenosylmethionine-dependent_methyltransferase_At5g38780_(LOC103950602),_mRNA
1304	6e-106	385	MD14G1232400	S-adenosyl-L-methionine-dependent_methyltransferases_superfamily_protein	4.1e-100	377	XM_008365219.2	Malus_x_domestica_probable_S-adenosylmethionine-dependent_methyltransferase_At5g38780_(LOC103427148),_mRNA	103427148
1370	0	1476	MD01G1034300	S-adenosyl-L-methionine-dependent_methyltransferases_superfamily_protein	0	1301	XM_029108252.1	Malus domestica tRNA (cytosine(34)-C(5))-methyltransferase-like (LOC114826987), mRNA	114826987
456	8e-70	264	MD15G1329800	SAP_domain-containing_protein	6.56e-67	267	XM_008340407.2	Malus_x_domestica_apoptotic_chromatin_condensation_inducer_in_the_nucleus-like_(LOC103401693),_mRNA	103401693
529	0	1481	MD03G1088800	scarecrow-like_transcription_factor_11_(SCL11)	0	1552	XM_008358761.2	Malus_x_domestica_uncharacterized_LOC103420714_(LOC103420714),_mRNA
904	0	1516	MD11G1097800	scarecrow-like_transcription_factor_11_(SCL11)	0	1574	XM_008386720.2	Malus_x_domestica_uncharacterized_LOC103447522_(LOC103447522),_mRNA
913	1e-06	55.4	MD11G1097800	scarecrow-like_transcription_factor_11_(SCL11)	no_data	no_data	no_data	no_data
1048	0	1247	MD17G1177800	selenoprotein_family_protein	0	1267	XM_008365531.2	Malus_x_domestica_15_kDa_selenoprotein-like_(LOC103427476),_transcript_variant_X2,_mRNA	103427476
581	8e-169	594	MD02G1065400	Senescence/dehydration-associated_protein-related	1.49e-154	558	XM_008364739.2	Malus_x_domestica_uncharacterized_LOC103426655_(LOC103426655),_transcript_variant_X2,_mRNA
774	0	1151	MD08G1233100	senescence_associated_gene_18	0	1127	XM_009356955.2	Pyrus_x_bretschneideri_uncharacterized_LOC103946300_(LOC103946300),_mRNA
1381	9e-95	347	MD15G1381700	sequence-specific_DNA_binding_transcription_factors	4.16e-90	344	AB627200.1	Malus_x_domestica_mRNA,_microsatellite:_MEST022,_clone:_FLW01_25_G07
769	4e-30	131	MD15G1091100	sequence-specific_DNA_binding_transcription_factors;sequence-specific_DNA_binding	no_data	no_data	XM_017331492.2	Malus domestica protein SAWADEE HOMEODOMAIN HOMOLOG 1-like (LOC103431725), transcript variant X2, mRNA	103431725
183	0	1375	MD01G1102600	SERINE_CARBOXYPEPTIDASE-LIKE_49	0	1397	XM_008365322.2	Malus_x_domestica_serine_carboxypeptidase-like_(LOC103427228),_mRNA	103427228
1153	1e-33	145	MD12G1212300	SERINE-ARGININE_PROTEIN_30	3.5e-31	148	XR_001791762.1	Malus_x_domestica_serine/arginine-rich_splicing_factor_SR30-like_(LOC103450895),_transcript_variant_X5,_misc_RNA	103450895
1238	0	636	MD06G1026400	shikimate_kinase_like_2	6.13e-178	636	XM_017326339.1	Malus_x_domestica_probable_inactive_shikimate_kinase_like_2,_chloroplastic_(LOC103413612),_mRNA	103413612
1251	0	830	MD06G1026400	shikimate_kinase_like_2	0	835	XM_017326339.1	Malus_x_domestica_probable_inactive_shikimate_kinase_like_2,_chloroplastic_(LOC103413612),_mRNA
558	8e-102	370	MD10G1209100	short-chain_dehydrogenase-reductase_B	1.53e-99	375	XM_008384923.2	Malus_x_domestica_peroxisomal_2,4-dienoyl-CoA_reductase-like_(LOC103445870),_mRNA	103445870
526	0	1032	MD13G1084700	SIN3-like_4	0	1094	XM_008391346.2	Malus_x_domestica_paired_amphipathic_helix_protein_Sin3-like_4_(WRKY2),_transcript_variant_X3,_mRNA	WRKY2
71	0	993	MD12G1092100	Single-stranded_nucleic_acid_binding_R3H_protein	0	1014	XM_008361240.2	Malus_x_domestica_R3H_domain-containing_protein_2-like_(LOC103423167),_mRNA	103423167
274	0	1256	MD17G1030300	sirohydrochlorin_ferrochelatase_B	0	1380	XM_008343495.2	Malus_x_domestica_sirohydrochlorin_ferrochelatase,_chloroplastic_(LOC103404567),_mRNA	103404567
599	0	1366	MD04G1044900	SKP1/ASK-interacting_protein_16	0	1391	XM_008365520.2	Malus_x_domestica_F-box_protein_SKIP16-like_(LOC103427464),_mRNA	103427464
609	0	1223	MD15G1267000	Small_nuclear_ribonucleoprotein_family_protein	0	1182	XM_008339940.2	Malus_x_domestica_probable_small_nuclear_ribonucleoprotein_Sm_D2_(LOC103401225),_transcript_variant_X1,_mRNA	103401225
619	0	1198	MD15G1267000	Small_nuclear_ribonucleoprotein_family_protein	0	1175	XM_008339940.2	Malus_x_domestica_probable_small_nuclear_ribonucleoprotein_Sm_D2_(LOC103401225),_transcript_variant_X1,_mRNA
219	0	1166	MD15G1334300	smr_(Small_MutS_Related)_domain-containing_protein	0	1188	XM_017324251.1	Malus_x_domestica_uncharacterized_LOC103405621_(LOC103405621),_transcript_variant_X2,_mRNA
476	0	1375	MD11G1074600	smr_(Small_MutS_Related)_domain-containing_protein	0	1393	XM_008368012.2	Malus_x_domestica_SMR_domain-containing_protein_At5g58720-like_(LOC103429887),_mRNA	103429887
838	0	715	MD02G1069000	SNARE-like_superfamily_protein	0	972	XM_008345782.1	Malus_x_domestica_AP-4_complex_subunit_sigma_(LOC103406794),_mRNA	103406794
1062	0	1099	MD17G1208900	SNARE-like_superfamily_protein	0	1120	XM_008375731.2	Malus_x_domestica_uncharacterized_LOC103437257_(LOC103437257),_mRNA
606	0	825	MD14G1240000	Ssu72-like_family_protein	0	835	XM_008369393.2	Malus_x_domestica_RNA_polymerase_II_subunit_A_C-terminal_domain_phosphatase_SSU72-like_(LOC103431256),_mRNA	103431256
444	0	1550	MD13G1085900	Sterile_alpha_motif_(SAM)_domain-containing_protein	0	1568	XM_017337135.1	Malus_x_domestica_uncharacterized_LOC103451921_(LOC103451921),_transcript_variant_X3,_mRNA
452	5e-63	242	MD13G1085900	Sterile_alpha_motif_(SAM)_domain-containing_protein	8.61e-56	230	XM_009362176.2	Pyrus_x_bretschneideri_uncharacterized_LOC103950919_(LOC103950919),_transcript_variant_X2,_mRNA
661	0	1337	MD15G1038400	stromal_cell-derived_factor_2-like_protein_precursor	0	1341	XM_008364561.2	Malus_x_domestica_stromal_cell-derived_factor_2-like_protein_(LOC103426481),_mRNA	103426481
756	0.83	33.7	MD15G1363200	structural_constituent_of_ribosome	no_data	no_data	no_data	no_data
1080	0	1572	MD09G1180500	Subtilase_family_protein	0	1840	XM_008393188.2	Malus_x_domestica_subtilisin-like_protease_SBT1.4_(LOC103453633),_mRNA	103453633
1298	0	1339	MD02G1107500	Subtilisin-like_serine_endopeptidase_family_protein	0	1391	XM_008345953.2	Malus_x_domestica_subtilisin-like_protease_SBT5.4_(LOC103406988),_mRNA	103406988
647	0	984	MD14G1245700	Succinyl-CoA_ligase	0	1005	XM_008395282.2	Malus_x_domestica_succinyl-CoA_ligase_[ADP-forming]_subunit_alpha-2,_mitochondrial-like_(LOC103455699),_mRNA	103455699
232	4e-80	298	MD15G1031400	Sugar_isomerase_(SIS)_family_protein	2.78e-37	169	XM_009371151.2	Pyrus_x_bretschneideri_protein_trichome_birefringence_(LOC103958830),_mRNA
242	0	1348	MD15G1031400	Sugar_isomerase_(SIS)_family_protein	0	1382	XM_008379113.2	Malus_x_domestica_glucose-6-phosphate_isomerase,_cytosolic_(LOC103440430),_transcript_variant_X2,_mRNA	103440430	KEGG hit; CHO metabolism Fructose 6-P to Glucose 6-P
591	0	1155	MD16G1258200	Syntaxin/t-SNARE_family_protein	0	1182	XM_008384882.2	Malus_x_domestica_uncharacterized_LOC103445823_(LOC103445823),_mRNA
915	0	998	MD02G1088400	TATA-binding_related_factor_(TRF)_of_subunit_20_of_Mediator_complex	0	1029	XM_017324558.1	Malus_x_domestica_mediator_of_RNA_polymerase_II_transcription_subunit_20a-like_(LOC103406827),_transcript_variant_X1,_mRNA	103406827
21	0	1889	MD15G1141100	TatD_related_DNase	0	1919	XM_008396008.2	Malus_x_domestica_uncharacterized_metal-dependent_hydrolase_YabD_(LOC103456308),_mRNA	103456308
875	0	1223	MD17G1048000	TBP-associated_factor_5	0	1245	XM_017324352.1	Malus_x_domestica_probable_E3_ubiquitin_ligase_complex_SCF_subunit_sconB_(LOC103404415),_mRNA	103404415
730	0	1413	MD01G1092900	TCV-interacting_protein	0	1437	XM_008361824.2	Malus_x_domestica_NAC_domain-containing_protein_83-like_(LOC103423708),_mRNA	103423708
739	0	1303	MD01G1092900	TCV-interacting_protein	0	1341	XM_008361824.2	Malus_x_domestica_NAC_domain-containing_protein_83-like_(LOC103423708),_mRNA
81	0	1352	MD15G1349900	Tetratricopeptide_repeat_(TPR)-like_superfamily_protein	0	1376	XM_017337338.1	Malus_x_domestica_small_glutamine-rich_tetratricopeptide_repeat-containing_protein_(LOC103454111),_mRNA	103454111
200	0	1171	MD15G1131600	Tetratricopeptide_repeat_(TPR)-like_superfamily_protein	0	1194	XM_017322649.1	Malus_x_domestica_tetratricopeptide_repeat_protein_33_(LOC103456251),_transcript_variant_X1,_mRNA	103456251
455	0	843	MD11G1194400	Tetratricopeptide_repeat_(TPR)-like_superfamily_protein	0	811	XM_008361273.2	Malus_x_domestica_mitochondrial_fission_1_protein_A-like_(LOC103423200),_mRNA	103423200
581	0	985	MD10G1204300	Tetratricopeptide_repeat_(TPR)-like_superfamily_protein	0	913	XM_008384863.2	Malus_x_domestica_protein_unc-45_homolog_A-like_(LOC103445806),_mRNA
753	0	1196	MD05G1324400	Tetratricopeptide_repeat_(TPR)-like_superfamily_protein	0	1256	XM_008373078.2	Malus_x_domestica_pre-mRNA-splicing_factor_SYF1-like_(LOC103434725),_mRNA	103434725
1084	5e-33	143	MD07G1294700	Tetratricopeptide_repeat_(TPR)-like_superfamily_protein	2.81e-23	122	XM_008378545.2	Malus_x_domestica_thylakoid_lumenal_17.4_kDa_protein,_chloroplastic-like_(LOC103439903),_mRNA	103439903
1239	7e-115	414	MD09G1145700	Tetratricopeptide_repeat_(TPR)-like_superfamily_protein	6.82e-103	387	XM_008381934.2	Malus_x_domestica_pentatricopeptide_repeat-containing_protein_At3g59040_(LOC103443148),_transcript_variant_X2,_mRNA	103443148
1359	1e-63	244	MD12G1205500	Tetratricopeptide_repeat_(TPR)-like_superfamily_protein	7.07e-78	303	XM_008390252.2	Malus_x_domestica_RNA_polymerase_II-associated_protein_3_(LOC103450850),_transcript_variant_X3,_mRNA	103450850
155	1e-102	374	MD03G1285900	thiamin_pyrophosphokinase1	7.2e-88	337	XM_017331548.1	Malus_x_domestica_thiamine_pyrophosphokinase_1-like_(LOC103432577),_transcript_variant_X2,_mRNA	103432577
161	5e-146	518	MD14G1023500	Thioredoxin_family_protein	2.04e-143	521	XM_008393594.2	Malus_x_domestica_uncharacterized_LOC103454006_(LOC103454006),_mRNA
853	0	1626	MD12G1246700	threonine_aldolase_1	0	1663	XM_008390494.2	Malus_x_domestica_probable_low-specificity_L-threonine_aldolase_1_(LOC103451064),_transcript_variant_X3,_mRNA	103451064
1055	0	1263	MD03G1170300	THUMP_domain-containing_protein	0	1290	XM_008365339.2	Malus_x_domestica_THUMP_domain-containing_protein_1-like_(LOC103427270),_mRNA	103427270
959	0	1627	MD14G1033800	TLD-domain_containing_nucleolar_protein	0	1642	XM_029092173.1	Malus domestica MTOR-associated protein MEAK7-like (LOC103454115), transcript variant X1, mRNA	103454115
244	0	1507	MD04G1226800	TPX2_(targeting_protein_for_Xklp2)_protein_family	0	1513	XM_008372493.2	Malus_x_domestica_protein_WVD2-like_1_(LOC103434181),_mRNA	103434181
1088	0	1317	MD10G1224000	Transcription_factor_GTE6	0	1343	XM_008385016.2	Malus_x_domestica_transcription_factor_GTE1_(LOC103445962),_transcript_variant_X4,_mRNA	103445962
1312	0	908	MD14G1244600	transcription_regulator_NOT2/NOT3/NOT5_family_protein	0	924	XM_008395274.2	Malus_x_domestica_general_negative_regulator_of_transcription_subunit_3-like_(LOC103455692),_transcript_variant_X3,_mRNA	103455692
721	0	1317	MD06G1110000	transcriptional_coactivator_p15_(PC4)_family_protein_(KELP)	0	1349	XM_008363062.2	Malus_x_domestica_RNA_polymerase_II_transcriptional_coactivator_KELP-like_(LOC103424977),_mRNA	103424977
1208	0	825	MD08G1015500	Transcriptional_factor_B3_family_protein_/_auxin-responsive_factor_AUX/IAA-related	0	815	XM_008358912.2	Malus_x_domestica_auxin_response_factor_5-like_(LOC103420869),_mRNA	103420869	KEGG hit;
509	0	755	MD11G1306000	Transducin/WD40_repeat-like_superfamily_protein	3.58e-136	497	XM_008351867.2	Malus_x_domestica_WD_repeat-containing_protein_89_homolog_(LOC103413399),_mRNA	103413399
746	0	655	MD09G1028100	Transducin/WD40_repeat-like_superfamily_protein	0	678	XM_017330568.1	Malus_x_domestica_WD_repeat-containing_protein_82-like_(LOC103429119),_mRNA	103429119
770	0	888	MD14G1085200	Transducin/WD40_repeat-like_superfamily_protein	0	889	XM_008394179.2	Malus_x_domestica_periodic_tryptophan_protein_1_homolog_(LOC103454579),_mRNA	103454579
804	0	928	MD03G1286100	Transducin/WD40_repeat-like_superfamily_protein	0	913	XM_008370776.2	Malus_x_domestica_WD_repeat-containing_protein_89_homolog_(LOC103432580),_mRNA	103432580
871	0	1728	MD03G1211700	Transducin/WD40_repeat-like_superfamily_protein	0	1773	XM_008367443.2	Malus_x_domestica_polycomb_group_protein_FIE2_(LOC103429290),_transcript_variant_X2,_mRNA	103429290
1035	0	1573	MD10G1070100	Transducin/WD40_repeat-like_superfamily_protein	0	1764	XM_008366743.2	Malus_x_domestica_ribosome_biogenesis_protein_BOP1_homolog_(LOC103428627),_mRNA	103428627
874	3e-117	423	MD09G1205500	transducin_family_protein_/_WD-40_repeat_family_protein	2.24e-103	387	XM_008382724.2	Malus_x_domestica_protein_transport_protein_SEC13_homolog_B-like_(LOC103443828),_mRNA	103443828	KEGG hit; RNA transport, protein processing in endoplasmic reticulum; nuclear pore complex
1384	0	648	MD15G1381500	transducin_family_protein_/_WD-40_repeat_family_protein	3.67e-180	643	XM_008340696.2	Malus_x_domestica_WD_and_tetratricopeptide_repeats_protein_1_(LOC103401966),_transcript_variant_X2,_mRNA	103401966
260	2e-76	286	MD15G1438400	Translation_elongation_factor_EF1B	3.42e-71	281	XM_008341190.2	Malus_x_domestica_elongation_factor_1-gamma_(LOC103402435),_mRNA	103402435
1257	0	787	MD14G1119100	Translation_initiation_factor_2	1.73e-168	604	XM_029092662.1	Malus domestica translation initiation factor IF-2-like (LOC114821018), transcript variant X1, mRNA	114821018
1271	0	1119	MD14G1119100	Translation_initiation_factor_2	0	911	XM_009354071.2	Pyrus_x_bretschneideri_translation_initiation_factor_IF-2_(LOC103943732),_transcript_variant_X1,_mRNA
898	0.039	41	MD10G1126600	translation_initiation_factor_3_(IF-3)_family_protein	no_data	no_data	no_data	no_data
926	0.14	39.2	MD10G1126600	translation_initiation_factor_3_(IF-3)_family_protein	no_data	no_data	no_data	no_data
850	0	1472	MD15G1359300	Translation_initiation_factor_IF2/IF5	0	1526	XM_008340584.2	Malus_x_domestica_probable_eukaryotic_translation_initiation_factor_5-1_(LOC103401870),_mRNA	103401870	KEGG hit; translation initiation factor 5
604	5e-76	286	MD15G1208100	Translation_initiation_factor_SUI1_family_protein	6.12e-59	241	XM_018646668.1	Pyrus_x_bretschneideri_translation_machinery-associated_protein_22-like_(LOC103943999),_transcript_variant_X2,_mRNA
1364	5e-140	499	MD16G1118500	translocase_of_outer_membrane_20_kDa_subunit_3	3.11e-116	431	XM_008354821.2	Malus_x_domestica_mitochondrial_import_receptor_subunit_TOM20-like_(LOC103416576),_mRNA	103416576
1330	5e-104	378	MD11G1305100	translocon_at_the_outer_envelope_membrane_of_chloroplasts_159	8.88e-97	366	XM_008388433.2	Malus_x_domestica_translocase_of_chloroplast_159,_chloroplastic-like_(LOC103449146),_mRNA	103449146
347	0	1595	MD14G1122000	Transmembrane_amino_acid_transporter_family_protein	0	1315	XM_008394216.2	Malus_x_domestica_probable_GABA_transporter_2_(LOC103454622),_mRNA	103454622
664	0	852	MD07G1171300	Transmembrane_amino_acid_transporter_family_protein	0	1011	XM_017335321.1	Malus_x_domestica_vacuolar_amino_acid_transporter_1-like_(LOC103432784),_mRNA	103432784
554	0	764	MD02G1009800	Transport_protein_particle_(TRAPP)_component	0	771	XM_008386298.2	Malus_x_domestica_trafficking_protein_particle_complex_subunit_5-like_(LOC103447120),_mRNA	103447120
113	2e-139	497	MD07G1146500	TRICHOME_BIREFRINGENCE-LIKE_25	1.87e-138	505	XM_008366602.2	Malus_x_domestica_protein_trichome_birefringence-like_25_(LOC103428502),_mRNA	103428502
279	0	1604	MD06G1172000	tryptophan_biosynthesis_1	0	1668	XM_008376201.2	Malus_x_domestica_anthranilate_phosphoribosyltransferase,_chloroplastic_(LOC103437705),_mRNA	103437705
362	0	1947	MD06G1172000	tryptophan_biosynthesis_1	0	1982	XM_008376201.2	Malus_x_domestica_anthranilate_phosphoribosyltransferase,_chloroplastic_(LOC103437705),_mRNA
809	0	1386	MD10G1193300	tryptophan_synthase_alpha_chain	0	1432	XM_008384736.2	Malus_x_domestica_tryptophan_synthase_alpha_chain-like_(LOC103445713),_mRNA	103445713
262	0	1068	MD16G1175400	tubby_like_protein_3	0	1164	XM_008342624.2	Malus_x_domestica_tubby-like_F-box_protein_3_(TLP5),_transcript_variant_X1,_mRNA	TLP5
226	0	717	MD15G1217600	tubulin-tyrosine_ligases	0	726	XM_008339627.2	Malus_x_domestica_tubulin--tyrosine_ligase-like_protein_12_(LOC103400934),_mRNA	103400934
610	0	818	MD01G1141200	type_one_serine/threonine_protein_phosphatase_4	0	797	XR_529427.2	Malus_x_domestica_uncharacterized_LOC103435516_(LOC103435516),_ncRNA
1267	0	686	MD02G1149700	U1_small_nuclear_ribonucleoprotein-70K	5.39e-89	340	XM_008339884.2	Malus_x_domestica_U1_small_nuclear_ribonucleoprotein_70_kDa_(LOC103401169),_mRNA	103401169
878	0	857	MD17G1006600	Ubiquinol-cytochrome_C_reductase_iron-sulfur_subunit	0	989	XM_008355141.2	Malus_x_domestica_cytochrome_b-c1_complex_subunit_Rieske-4,_mitochondrial-like_(LOC103416934),_mRNA	103416934
879	0	1685	MD17G1006600	Ubiquinol-cytochrome_C_reductase_iron-sulfur_subunit	0	1735	XM_008355141.2	Malus_x_domestica_cytochrome_b-c1_complex_subunit_Rieske-4,_mitochondrial-like_(LOC103416934),_mRNA
882	6e-95	349	MD10G1062700	ubiquitin_fusion_degradation_1	no_data	no_data	XM_008384145.3	Malus domestica ubiquitin recognition factor in ER-associated degradation protein 1 (LOC103445159), mRNA	103445159
109	0	1559	MD17G1213400	Ubiquitin_system_component_Cue_protein	0	1585	XM_008375760.2	Malus_x_domestica_uncharacterized_LOC103437285_(LOC103437285),_mRNA
409	0	1148	MD01G1075300	ubiquitin-conjugating_enzyme_10	0	1072	XM_009378977.2	Pyrus_x_bretschneideri_ubiquitin-conjugating_enzyme_E2-17_kDa_(LOC103965880),_mRNA
635	3e-148	526	MD01G1075300	ubiquitin-conjugating_enzyme_10	2.51e-147	534	NM_001293965.1	Malus_domestica_ubiquitin-conjugating_enzyme_E2-17_kDa_(LOC103411825),_mRNA	103411825
1268	0	1090	MD04G1095400	Ubiquitin-like_superfamily_protein	0	1114	XM_008357396.2	Malus_x_domestica_uncharacterized_LOC103419281_(LOC103419281),_transcript_variant_X4,_mRNA
525	0	1160	MD06G1121900	ubiquitin-specific_protease_10	0	1168	XM_008375914.1	Malus_x_domestica_ubiquitin_carboxyl-terminal_hydrolase_9-like_(LOC103437445),_mRNA	103437445
434	0	1460	MD06G1170500	UBX_domain-containing_protein	0	1513	XM_008376185.2	Malus_x_domestica_plant_UBX_domain-containing_protein_10-like_(LOC103437695),_mRNA	103437695
1046	0	1701	MD07G1007600	UDP-glucosyl_transferase_73B3	0	1844	XM_008376934.2	Malus_x_domestica_UDP-glucose_flavonoid_3-O-glucosyltransferase_7-like_(LOC103438384),_mRNA	103438384
120	2e-76	288	MD06G1014000	UDP-Glycosyltransferase_superfamily_protein	0	1160	XM_008358210.2	Malus_x_domestica_UDP-glycosyltransferase_73C6-like_(LOC103420144),_mRNA	103420144
597	0	1126	MD06G1220900	UDP-Glycosyltransferase_superfamily_protein	0	1151	XM_008376565.2	Malus_x_domestica_UDP-N-acetylglucosamine--N-acetylmuramyl-(pentapeptide)_pyrophosphoryl-undecaprenol_N-acetylglucosamine_transferase_(LOC103438028),_mRNA	103438028
870	0	1404	MD12G1114200	UDP-Glycosyltransferase_superfamily_protein	0	1424	XM_008352152.2	Malus_x_domestica_UDP-glycosyltransferase_86A1-like_(LOC103413712),_mRNA	103413712
531	7e-123	441	MD13G1126800	Uncharacterised_conserved_protein_UCP015417	1.92e-118	438	XM_008387500.2	Malus_x_domestica_uncharacterized_LOC103448249_(LOC103448249),_mRNA
1305	2e-73	277	MD05G1180200	Uncharacterised_conserved_protein_UCP015417	2.47e-97	368	XM_017324954.1	Malus_x_domestica_uncharacterized_LOC108170253_(LOC108170253),_transcript_variant_X4,_mRNA
567	0	1357	MD11G1001100	Uncharacterised_conserved_protein_UCP022280	0	1371	XM_008386128.2	Malus_x_domestica_uncharacterized_LOC103446960_(LOC103446960),_mRNA
559	0	783	MD03G1193700	Uncharacterised_protein_family_(UPF0041)	0	970	XM_029100117.1	Malus domestica mitochondrial pyruvate carrier 4-like (LOC103428167), transcript variant X2, mRNA	103428167
866	5e-52	206	MD15G1272400	Uncharacterised_protein_family_(UPF0497)	0	1068	KR534606.1	Malus_hupehensis_var._mengshanensis_mitochondrion,_complete_genome
715	1e-157	558	MD02G1261300	Uncharacterized_protein_YnbD	1.48e-159	575	XM_017324686.1	Malus_x_domestica_uncharacterized_protein_YnbD-like_(LOC103407301),_transcript_variant_X2,_mRNA	103407301
22	0	1512	MD04G1230800	unknown	0	1965	XM_008357609.2	Malus_x_domestica_ankyrin_repeat_domain-containing_protein_13B-like_(LOC103419514),_mRNA	103419514
61	2e-39	165	MD07G1108000	unknown	3.69e-86	331	XR_528454.1	Malus_x_domestica_uncharacterized_LOC103428468_(LOC103428468),_ncRNA
170	0.12	39.2	MD05G1310700	unknown	no_data	no_data	no_data	no_data
209	1e-87	324	MD10G1249300	unknown	1.55e-89	342	XR_528658.2	Malus_x_domestica_uncharacterized_LOC103429641_(LOC103429641),_ncRNA
217	0	686	MD17G1139600	unknown	0	669	XM_008344147.2	Malus_x_domestica_uncharacterized_LOC103405180_(LOC103405180),_transcript_variant_X2,_mRNA
253	0	1088	MD10G1037400	unknown	6.66e-143	520	XM_009344438.2	Pyrus_x_bretschneideri_uncharacterized_LOC103934691_(LOC103934691),_transcript_variant_X4,_mRNA
254	9e-17	89.7	MD06G1022500	unknown	0	1033	XM_009361759.2	Pyrus_x_bretschneideri_uncharacterized_LOC103950536_(LOC103950536),_mRNA
259	7e-09	62.6	MD02G1300600	unknown	no_data	no_data	no_data	no_data
338	7e-19	96.9	MD15G1337000	unknown	no_data	no_data	no_data	no_data
348	0.055	41	MD05G1310700	unknown	no_data	no_data	no_data	no_data
413	3e-50	199	MD09G1272600	unknown	7.37e-166	595	KR534606.1	Malus_hupehensis_var._mengshanensis_mitochondrion,_complete_genome
414	4e-153	542	MD11G1025000	unknown	0	1059	KT152853.1	Malus_domestica_PHYLLO_(PHYLLO)_gene,_PHYLLO-PGL_allele,_complete_cds
416	2e-21	104	MD09G1272600	unknown	1.58e-167	601	KR534606.1	Malus_hupehensis_var._mengshanensis_mitochondrion,_complete_genome
425	5e-57	223	MD09G1272600	unknown	0	1033	KR534606.1	Malus_hupehensis_var._mengshanensis_mitochondrion,_complete_genome
426	5e-57	223	MD09G1272600	unknown	0	821	KR534606.1	Malus_hupehensis_var._mengshanensis_mitochondrion,_complete_genome
643	0	1308	MD13G1066800	unknown	0	1332	XM_008361880.2	Malus_x_domestica_cell_division_topological_specificity_factor_homolog,_chloroplastic-like_(LOC103423799),_mRNA	103423799
648	2e-63	244	MD13G1066800	unknown	1.46e-43	189	XM_008361880.2	Malus_x_domestica_cell_division_topological_specificity_factor_homolog,_chloroplastic-like_(LOC103423799),_mRNA
697	9e-18	93.3	MD17G1116400	unknown	no_data	no_data	no_data	no_data
733	0	1103	MD11G1137100	unknown	0	1395	XM_008387102.2	Malus_x_domestica_auxin_response_factor_18_(LOC103447892),_transcript_variant_X2,_mRNA	103447892
751	0	668	MD09G1152100	unknown	0	678	XM_017330633.1	Malus_x_domestica_uncharacterized_LOC103429250_(LOC103429250),_transcript_variant_X3,_mRNA
790	0	1303	MD10G1311500	unknown	0	948	XM_009367972.1	Pyrus_x_bretschneideri_probable_transcription_factor_At1g61730_(LOC103956010),_mRNA
810	2e-51	203	MD15G1420600	unknown	6.75e-47	200	XM_008342906.1	Malus_x_domestica_early_nodulin-75-like_(LOC103404052),_mRNA	103404052
811	0	1449	MD15G1420600	unknown	0	1469	XM_008363701.2	Malus_x_domestica_early_nodulin-75-like_(LOC103425612),_mRNA
812	0	1047	MD15G1420600	unknown	0	1026	XM_008363701.2	Malus_x_domestica_early_nodulin-75-like_(LOC103425612),_mRNA
820	1e-125	450	MD15G1420600	unknown	1.01e-124	459	XM_008342906.1	Malus_x_domestica_early_nodulin-75-like_(LOC103404052),_mRNA
821	0	933	MD15G1420600	unknown	0	952	XM_008363701.2	Malus_x_domestica_early_nodulin-75-like_(LOC103425612),_mRNA
854	0	1110	MD11G1308400	unknown	0	1110	XM_008361193.2	Malus_x_domestica_protein_SENESCENCE-ASSOCIATED_GENE_21,_mitochondrial-like_(LOC103423122),_mRNA	103423122
867	2e-79	295	MD04G1180300	unknown	2.33e-73	287	XM_008357527.2	Malus_x_domestica_50S_ribosomal_protein_L17,_chloroplastic-like_(LOC103419421),_mRNA	103419421
1027	0	893	MD15G1165800	unknown	0	1083	XM_009342372.2	Pyrus_x_bretschneideri_F-box/LRR-repeat_protein_25-like_(LOC103932730),_mRNA
1115	1e-96	354	MD06G1010100	unknown	1.31e-21	117	AB270792.1	Malus_x_domestica_MdSFBB9-alpha,_S9-RNase,_MdSFBB9-beta_genes,_complete_cds,_Psi-SFBB9-alpha,_Psi-SFBB9-beta_pseudogenes
1160	1e-17	91.5	MD12G1229400	unknown	no_data	no_data	no_data	no_data
1273	0	839	MD02G1148200	unknown	2.29e-152	551	AB545981.1	Pyrus_pyrifolia_genes_for_F-box_proteins,_S_ribonuclease,_complete_cds,_haplotype:_S4
1306	1e-54	214	MD02G1032500	unknown	4.44e-45	195	XM_009365761.2	Pyrus_x_bretschneideri_uncharacterized_LOC103953952_(LOC103953952),_mRNA
1307	2e-176	619	MD02G1032500	unknown	3.74e-165	593	XM_009365761.2	Pyrus_x_bretschneideri_uncharacterized_LOC103953952_(LOC103953952),_mRNA
1323	0	850	MD02G1251900	unknown	0	911	XR_524985.2	Malus_x_domestica_uncharacterized_LOC103408544_(LOC103408544),_transcript_variant_X2,_ncRNA
1345	8e-57	221	MD06G1079400	unknown	4.34e-60	244	XM_008348944.2	Malus_x_domestica_uncharacterized_LOC103410202_(LOC103410202),_mRNA
876	3e-11	71.6	MD09G1262400	uridine_5'-monophosphate_synthase_/_UMP_synthase_(PYRE-F)_(UMPS)	no_data	no_data	no_data	no_data
169	0	1528	MD17G1143000	vacuolar_ATP_synthase_subunit_D_(VATD)_/_V-ATPase_D_subunit_/_vacuolar_proton_pump_D_subunit_(VATPD)	0	1541	XM_008355423.2	Malus_x_domestica_V-type_proton_ATPase_subunit_D-like_(LOC103417231),_mRNA	103417231
877	0	1454	MD09G1123100	vacuolar_protein_sorting_11	0	1474	XR_530426.2	Malus_x_domestica_uncharacterized_LOC103442985_(LOC103442985),_ncRNA
1240	0	1232	MD06G1227700	Vacuolar_protein_sorting-associated_protein_26	0	1273	XM_017332892.1	Malus_x_domestica_Down_syndrome_critical_region_protein_3_homolog_(LOC103438100),_transcript_variant_X5,_mRNA	103438100
13	0	1723	MD00G1009000	VALINE-TOLERANT_1	0	1736	XM_008373501.2	Malus_x_domestica_acetolactate_synthase_small_subunit_1,_chloroplastic-like_(LOC103435112),_mRNA	103435112
152	0	1415	MD00G1009000	VALINE-TOLERANT_1	0	1419	XM_008373501.2	Malus_x_domestica_acetolactate_synthase_small_subunit_1,_chloroplastic-like_(LOC103435112),_mRNA
352	0	1873	MD00G1009000	VALINE-TOLERANT_1	0	1858	XM_008373501.2	Malus_x_domestica_acetolactate_synthase_small_subunit_1,_chloroplastic-like_(LOC103435112),_mRNA
1092	0	1746	MD00G1009000	VALINE-TOLERANT_1	0	1760	XM_008373501.2	Malus_x_domestica_acetolactate_synthase_small_subunit_1,_chloroplastic-like_(LOC103435112),_mRNA
783	0	984	MD01G1196000	valyl-tRNA_synthetase_/_valine--tRNA_ligase_(VALRS)	0	990	XM_008378865.2	Malus_x_domestica_valine--tRNA_ligase,_mitochondrial_1_(VS),_mRNA
550	7e-62	239	MD13G1252500	vernalization5/VIN3-like	2.78e-37	169	XM_029091137.1	Malus domestica VIN3-like protein 2 (LOC103453826), mRNA	103453826
562	0	737	MD13G1252500	vernalization5/VIN3-like	0	701	XM_029091137.1	Malus domestica VIN3-like protein 2 (LOC103453826), mRNA
1241	0	650	MD15G1008200	winged-helix_DNA-binding_transcription_factor_family_protein	0	656	XM_008361534.1	Malus_x_domestica_la-related_protein_1C-like_(LOC103423449),_mRNA	103423449
644	0	1016	MD05G1290300	WRKY_DNA-binding_protein_28	0	1373	XM_008373350.2	Malus_x_domestica_probable_WRKY_transcription_factor_71_(LOC103434968),_mRNA	103434968
103	0	976	MD04G1226400	WRKY_DNA-binding_protein_74	0	970	XM_008347498.2	Malus_x_domestica_probable_WRKY_transcription_factor_74_(LOC103408663),_mRNA	103408663
1097	0	1705	MD04G1226400	WRKY_DNA-binding_protein_74	0	1670	XM_008347498.2	Malus_x_domestica_probable_WRKY_transcription_factor_74_(LOC103408663),_mRNA
1225	1e-123	443	MD00G1207300	WUSCHEL_related_homeobox_13	5.2e-114	424	XM_008358200.2	Malus_x_domestica_WUSCHEL-related_homeobox_8-like_(LOC103420133),_mRNA	103420133
366	0	1636	MD11G1019400	WUS-interacting_protein_2	0	1424	XM_008367946.2	Malus_x_domestica_putative_UDP-glucose_glucosyltransferase_(LOC103429819),_mRNA	103429819
698	1e-158	560	MD01G1198300	XB3_ortholog_3_in_Arabidopsis_thaliana	2.01e-123	455	XM_017333993.1	Malus_x_domestica_E3_ubiquitin-protein_ligase_XBAT33-like_(LOC103440391),_transcript_variant_X2,_mRNA	103440391
964	0	1175	MD02G1030800	Ypt/Rab-GAP_domain_of_gyp1p_superfamily_protein	0	1162	XM_029109222.1	Malus domestica TBC1 domain family member 13-like (LOC114827430), mRNA	114827430
168	2e-175	616	MD09G1017900	zinc_finger_(C3HC4-type_RING_finger)_family_protein	3.42e-71	281	XM_008359641.2	Malus_x_domestica_glycosyltransferase_family_92_protein_RCOM_0530710-like_(LOC103421595),_mRNA	103421595
1078	0	1956	MD01G1154000	zinc_finger_(CCCH-type)_family_protein	0	2039	NM_001328819.1	Malus_domestica_zinc_finger_CCCH_domain-containing_protein_29-like_(LOC103417776),_mRNA	103417776
1252	0	1393	MD01G1154000	zinc_finger_(CCCH-type)_family_protein	0	1454	NM_001328819.1	Malus_domestica_zinc_finger_CCCH_domain-containing_protein_29-like_(LOC103417776),_mRNA
252	0	1256	MD10G1211200	zinc_finger_(MYND_type)_family_protein_/_programmed_cell_death_2_C-terminal_domain-containing_protein	0	1280	XM_008384930.2	Malus_x_domestica_programmed_cell_death_protein_2-like_(LOC103445878),_mRNA	103445878
233	0	1519	MD07G1085200	zinc_ion_binding	0	1557	XM_008377163.2	Malus_x_domestica_uncharacterized_LOC103438629_(LOC103438629),_mRNA
1141	0	1045	MD16G1157200	zinc_knuckle_(CCHC-type)_family_protein	0	1194	XM_008342394.2	Malus_x_domestica_zinc_finger_CCHC_domain-containing_protein_10-like_(LOC103403552),_transcript_variant_X1,_mRNA	103403552
1096	0	1074	MD09G1210700	Zinc-binding_ribosomal_protein_family_protein	0	957	XM_029108377.1	Malus domestica 60S ribosomal protein L37-3-like (LOC114827017), mRNA	114827017
1106	0	1052	MD09G1210700	Zinc-binding_ribosomal_protein_family_protein	0	935	XM_009355350.1	Pyrus_x_bretschneideri_60S_ribosomal_protein_L37-3-like_(LOC103944872),_mRNA
