# Supplementary material for: Fox Hunting in Wild Apples: Searching for Novel Genes in Malus Sieversii
Source: Int J Mol Sci. 2020 Dec 14;21(24):9516. doi: 10.3390/ijms21249516 (PMC7765095; doi:10.3390/ijms21249516)
Supplement: Supplementary file 1 [file ijms-21-09516-s001.zip › Supplemental Table 4 Abiotic stress.xlsx]

## Sheet: Abiotic Stresses
FOX ID	GDDH accession	GDDH description	NCBI accession	NCBI description
2246	MD12G1128800	171 kDa class II heat shock protein-like	XM_008375415.3	PREDICTED: Malus domestica 171 kDa class II heat shock protein-like (LOC103436955), mRNA
624	MD15G1131200	aberrant_lateral_root_formation_4	XM_008395909.2	Malus_x_domestica_aberrant_root_formation_protein_4_(LOC103456232),_mRNA
276	MD15G1283600	accelerated_cell_death_2_(ACD2)	XM_008340090.2	Malus_x_domestica_red_chlorophyll_catabolite_reductase,_chloroplastic_(LOC103401375),_mRNA
243	MD17G1074400	acclimation_of_photosynthesis_to__environment	XM_008343654.2	Malus_x_domestica_thylakoid_membrane_protein_slr0575-like_(LOC103404708),_mRNA
288	MD16G1041100	Adenine_nucleotide_alpha_hydrolases-like_superfamily_protein	XM_008341438.2	Malus_x_domestica_universal_stress_protein_YxiE_(LOC103402687),_mRNA
2930	MD13G1040200	Adenine_nucleotide_alpha_hydrolases-like_superfamily_protein	XM_008391055.2	PREDICTED: Malus domestica universal stress protein YxiE-like (LOC103451639), mRNA
263	MD11G1241900	Aluminium_induced_protein_with_YGL_and_LRDR_motifs	XM_008387913.1	Malus_x_domestica_stem-specific_protein_TSJT1_(LOC103448650),_mRNA
449	MD10G1193200	basic_helix-loop-helix_(bHLH)_DNA-binding_superfamily_protein	XM_008384737.2	Malus_x_domestica_transcription_factor_UNE12-like_(LOC103445714),_mRNA
1366	MD15G1430600	Basic-leucine_zipper_(bZIP)_transcription_factor_family_protein	XM_029094127.1	Malus domestica uncharacterized protein At4g06598-like (LOC114821547), mRNA
1529	MD08G1026400	bifunctional_nuclease_in_basal_defense_response_1	XM_029106614.1	PREDICTED: Malus domestica bifunctional nuclease 1-like (LOC103410471), mRNA
2074	MD15G1360600	bZIP_transcription_factor_family_protein	XM_008340580.3	PREDICTED: Malus domestica transcription factor TGA7 (LOC103401867), transcript variant X4, mRNA
2931	MD08G1043100	calcineurin_B-like_protein_10	XM_008359012.3	PREDICTED: Malus domestica calcineurin B-like protein 10 (LOC103420977), mRNA
323	MD13G1001400	Calcineurin-like_metallo-phosphoesterase_superfamily_protein	XM_008390837.2	Malus_x_domestica_phytochrome-associated_serine/threonine-protein_phosphatase-like_(LOC103451436),_transcript_variant_X1,_mRNA
114	MD08G1010600	Calcium-dependent_lipid-binding_(CaLB_domain)_family_protein	XM_008358904.2	Malus_x_domestica_synaptotagmin-2-like_(LOC103420861),_mRNA
761	MD02G1210400	calmodulin-related	XM_008357759.2	Malus_x_domestica_calmodulin-like_protein_3_(LOC103419660),_transcript_variant_X2,_mRNA
1260	MD08G1170900	camphor_resistance_CrcB_family_protein	XR_524395.2	Malus_x_domestica_uncharacterized_LOC103405153_(LOC103405153),_transcript_variant_X4,_ncRNA
1248	MD10G1154400	carboxyl_terminus_of_HSC70-interacting_protein	XM_008350749.2	Malus_x_domestica_E3_ubiquitin-protein_ligase_CHIP-like_(LOC103412153),_transcript_variant_X2,_mRNA
134	MD15G1293600	casein_kinase_alpha_1	XM_017323325.1	Malus_x_domestica_casein_kinase_II_subunit_alpha-like_(LOC103401481),_mRNA
1100	MD16G1220600	casein_kinase_I	XM_008362201.2	Malus_x_domestica_casein_kinase_1-like_protein_6_(LOC103424128),_transcript_variant_X1,_mRNA
720	MD12G1208600	Chaperone_DnaJ-domain_superfamily_protein	XM_008390272.2	Malus_x_domestica_dnaJ_homolog_subfamily_B_member_3_(LOC103450871),_mRNA
1955	MD11G1174000	Chaperone_DnaJ-domain_superfamily_protein	XM_008387352.3	PREDICTED: Malus domestica dnaJ homolog subfamily C member 8-like (LOC103448113), mRNA
2244	MD12G1219200	Chaperone_DnaJ-domain_superfamily_protein	XM_029090016.1	Malus domestica pentatricopeptide repeat-containing protein At3g05340-like (LOC103430473), mRNA
2304	MD12G1208600	Chaperone_DnaJ-domain_superfamily_protein	XM_008390272.3	PREDICTED: Malus domestica dnaJ homolog subfamily B member 6 (LOC103450871), mRNA
2892	MD03G1124000	chaperonin-60alpha	XM_008361295.3	PREDICTED: Malus domestica ruBisCO large subunit-binding protein subunit alpha-like (LOC103423221), mRNA
1415	MD08G1007500	chloroplastic_drought-induced_stress_protein_of_32_kD	XM_008378903.3	PREDICTED: Malus domestica thioredoxin-like protein CDSP32, chloroplastic (LOC103440233), mRNA
1847	MD15G1003900	cold-regulated_47	XM_008389658	Malus domestica dehydrin COR47-like (LOC103450328), mRNA
2140	MD15G1253900	cold-regulated_47	XM_008356432.2	PREDICTED: Malus domestica dehydrin DHN3 (LOC103418302), mRNA
268	MD12G1231600	copper/zinc_superoxide_dismutase_1	XM_008390398.2	Malus_x_domestica_superoxide_dismutase_[Cu-Zn]_1-like_(LOC103450984),_transcript_variant_X1,_mRNA
185	MD17G1034100	DegP_protease_1	XM_008370236.2	Malus_x_domestica_protease_Do-like_1,_chloroplastic_(LOC103432070),_partial_mRNA
1935	MD02G1140000	dehydrin_xero_1	XM_008339898.3	Malus domestica water stress-inducible protein Rab21-like (LOC103401165), transcript variant X2, mRNA
2418	MD09G1264700	dehydroascorbate_reductase_1	XM_008383121.3	Malus domestica glutathione S-transferase DHAR3, chloroplastic (LOC103444197), transcript variant X2, mRNA
143	MD01G1120300	dehydroascorbate_reductase_2	NM_001294126.1	Malus_domestica_glutathione_S-transferase_DHAR2-like_(DHAR),_mRNA
1448	MD12G1167300	DNAJ_heat_shock_family_protein	XM_008392470.3	PREDICTED: Malus domestica dnaJ homolog subfamily B member 1-like (LOC103452947), mRNA
2202	MD12G1167300	DNAJ_heat_shock_family_protein	XM_008371877.3	PREDICTED: Malus domestica dnaJ homolog subfamily B member 4-like (LOC103433609), mRNA
2589	MD13G1120800	DNAJ_heat_shock_N-terminal_domain-containing_protein	XM_008391660.3	PREDICTED: Malus domestica uncharacterized LOC103452159 (LOC103452159), transcript variant X2, mRNA
2874	MD12G1067400	DNAJ_heat_shock_N-terminal_domain-containing_protein	XM_008389056.2	PREDICTED: Malus domestica chaperone protein dnaJ 10-like (LOC103449727), mRNA
270	MD07G1100100	DNAJ_homologue_2	XM_017333417.1	Malus_x_domestica_dnaJ_protein_homolog_2-like_(LOC103438978),_transcript_variant_X2,_mRNA
1844	MD12G1242500	DREB2A-interacting_protein_2	XM_008390464.3	PREDICTED: Malus domestica E3 ubiquitin protein ligase DRIP2-like (LOC103451040), transcript variant X1, mRNA
1754	MD02G1259300	Duplicated_homeodomain-like_superfamily_protein	XP_008363219.1	PREDICTED: Malus domestica transcription factor DIVARICATA-like (LOC103426918), mRNA
1797	MD06G1211700	Duplicated_homeodomain-like_superfamily_protein	NM_001328954.1	Malus domestica transcription factor DIVARICATA-like (LOC103437971), mRNA
1649	MD12G1161100	Duplicated_homeodomain-like_superfamily_protein	XM_008389913.3	PREDICTED: Malus domestica transcription factor DIVARICATA-like (LOC103450544), mRNA
1112	MD00G1126800	Duplicated_homeodomain-like_superfamily_protein	XM_008342207.3	PREDICTED: Malus domestica transcription factor DIVARICATA (MYBR15), transcript variant X5, mRNA
615	MD15G1441000	Ethylene_insensitive_3_family_protein	NM_001328918.1	Malus_domestica_ETHYLENE_INSENSITIVE_3-like_1_protein_(LOC103431796),_mRNA
1904	MD15G1441000	Ethylene_insensitive_3_family_protein	GU732484.1	Malus x domestica ethylene insensitive 3 class transcription factor (EIL1) mRNA, complete cds
2738	MD08G1245800	Ethylene_insensitive_3_family_protein	XM_029106284.1	PREDICTED: Malus domestica ETHYLENE INSENSITIVE 3-like 1 protein (LOC103421404), transcript variant X2, mRNA
920	MD11G1306200	ethylene_response_sensor_1	AH014669.2	Malus_domestica_cultivar_Granny_Smith_ethylene_receptor_(ERS1b)_mRNA,_partial_cds
339	MD07G1130000	Fatty_acid/sphingolipid_desaturase	XM_008386321.2	Malus_x_domestica_delta(8)-fatty-acid_desaturase_1-like_(LOC103447141),_mRNA
144	MD10G1043700	glutamate_dehydrogenase_1	XM_008391545.2	Malus_x_domestica_glutamate_dehydrogenase_1-like_(LOC103452065),_transcript_variant_X1,_mRNA
994	MD06G1081400	glutathione_peroxidase_6	XM_008385761.3	Malus domestica probable phospholipid hydroperoxide glutathione peroxidase (LOC103446625), mRNA
2687	MD06G1081500	glutathione_peroxidase_8	XM_029104642.1	PREDICTED: Malus domestica probable phospholipid hydroperoxide glutathione peroxidase (LOC103446628), mRNA
880	MD02G1271700	Glutathione_S-transferase	XM_008348282.2	Malus_x_domestica_uncharacterized_LOC103409456_(LOC103409456),_mRNA
314	MD13G1082000	Glutathione_S-transferase_family_protein	XM_008391323.1	Malus_x_domestica_glutathione_S-transferase_U17-like_(LOC103451886),_mRNA
479	MD12G1129400	Glutathione_S-transferase_family_protein	XM_008361474.2	Malus_x_domestica_glutathione_S-transferase_L3-like_(LOC103423404),_mRNA
2363	MD15G1445700	glutathione_S-transferase_zeta_1	XM_029093972.1	PREDICTED: Malus domestica casein kinase 1-like protein 3 (LOC103456026), transcript variant X1, mRNA
206	MD05G1334500	glycine-rich_protein	XM_008372998.2	Malus_x_domestica_uncharacterized_protein_At5g39570_(LOC103434642),_mRNA
2725	MD12G1025700	heat_shock_cognate_protein_70-1	XM_029090652.1	PREDICTED: Malus domestica heat shock cognate 70 kDa protein-like (LOC103423211), mRNA
2359	MD01G1126500	heat_shock_protein_70	XM_008372488.3	PREDICTED: Malus domestica heat shock cognate 70 kDa protein 2 (LOC103434172), mRNA
2123	MD02G1005800	heat_shock_protein_70B	XM_029108262.1	PREDICTED: Malus domestica heat shock 70 kDa protein (LOC103446880), transcript variant X2, mRNA
89	MD05G1360500	Heavy_metal_transport/detoxification_superfamily_protein	XM_029103369.1	PREDICTED: Malus domestica protein PYRICULARIA ORYZAE RESISTANCE 21 (LOC103434405), mRNA
1949	MD17G1039100	Heavy_metal_transport/detoxification_superfamily_protein	XM_008370205.3	PREDICTED: Malus domestica uncharacterized LOC103432037 (LOC103432037), mRNA
668	MD07G1017500	high_chlorophyll_fluorescence_phenotype_173	XR_003774651.1	PREDICTED: Malus domestica protein OBERON 4 (LOC103438418), transcript variant X6, miscRNA
724	MD07G1017500	high_chlorophyll_fluorescence_phenotype_173	XR_001790482.1	Malus_x_domestica_protein_OBERON_4_(LOC103438418),_transcript_variant_X3,_misc_RNA
901	MD10G1319400	HSP20-like_chaperones_superfamily_protein	XM_008385844.2	Malus_x_domestica_15.4_kDa_class_V_heat_shock_protein_(LOC103446712),_mRNA
903	MD01G1144400	HSP20-like_chaperones_superfamily_protein	XM_008345601.2	Malus_x_domestica_17.8_kDa_class_I_heat_shock_protein-like_(LOC103406609),_mRNA
2941	MD16G1132200	HY5-homolog	XM_008371354.3	Malus domestica transcription factor HY5-like (BZIP8; LOC103433124), mRNA
412	MD00G1129000	Late_embryogenesis_abundant_(LEA)_hydroxyproline-rich_glycoprotein_family	XR_527439.2	Malus_x_domestica_uncharacterized_LOC103422562_(LOC103422562),_ncRNA
420	MD00G1129000	Late_embryogenesis_abundant_(LEA)_hydroxyproline-rich_glycoprotein_family	XM_029098401.1	Malus domestica uncharacterized protein At1g08160-like (LOC114823079), mRNA
470	MD15G1142200	Late_embryogenesis_abundant_protein	NM_001293898.1	Malus_domestica_uncharacterized_LOC103456322_(WHY2),_mRNA
283	MD17G1226200	Leucine-rich_receptor-like_protein_kinase_family_protein	XM_008344597.2	Malus_x_domestica_putative_leucine-rich_repeat_receptor-like_serine/threonine-protein_kinase_At2g24130_(LOC103405586),_mRNA
3177	MD12G1199100	Low_temperature_and_salt_responsive_protein_family	XR_003767325.1	PREDICTED: Malus domestica hydrophobic protein RCI2B-like (LOC103450808), transcript variant X2, miscRNA
354	MD12G1073700	magnesium-chelatase_subunit_chlH	XM_008395978.2	Malus_x_domestica_magnesium-chelatase_subunit_ChlH,_chloroplastic_(LOC103456287),_mRNA
8	MD01G1164700	manganese_superoxide_dismutase_1	XM_008364514.2	Malus_x_domestica_superoxide_dismutase_[Mn],_mitochondrial-like_(LOC103426425),_mRNA
1391	MD15G1147300	MAP_kinase_6	NM_001293927.1	Malus domestica mitogen-activated protein kinase homolog D5 (LOC103456346), mRNA
216	MD10G1078600	MED32	XM_008389157.2	Malus_x_domestica_mediator_of_RNA_polymerase_II_transcription_subunit_32_(LOC103449835),_mRNA
942	MD12G1141500	metallothionein_2B	KC222014.1	Malus_x_domestica_cultivar_Red_Fuji_metallothionein_type_2_(MT2)_mRNA,_complete_cds
2148	MD06G1060300	mitochondrion-localized_small_heat_shock_protein_23.6	XM_029104567.1	PREDICTED: Malus domestica small heat shock protein, chloroplastic-like (LOC114825618), mRNA
166	MD07G1274000	NAD(P)-binding_Rossmann-fold_superfamily_protein	XM_017333418.1	Malus_x_domestica_short-chain_dehydrogenase_TIC_32,_chloroplastic-like_(LOC103439779),_mRNA
284	MD05G1238900	organic_cation/carnitine_transporter_3	XM_008373745.2	Malus_x_domestica_organic_cation/carnitine_transporter_3_(LOC103435356),_mRNA
355	MD03G1183700	Outward_rectifying_potassium_channel_protein	XM_008346792.1	Malus_x_domestica_two-pore_potassium_channel_1-like_(LOC103407916),_transcript_variant_X2,_mRNA
865	MD17G1181600	oxidative_stress_3	XM_008377626.2	Malus_x_domestica_uncharacterized_protein_DDB_G0271670-like_(LOC103439073),_transcript_variant_X2,_mRNA
1604	MD15G1199200	oxidative_stress_3	XM_008354117.3	PREDICTED: Malus domestica uncharacterized LOC103415837 (LOC103415837), mRNA
1695	MD17G1181600	oxidative_stress_3	XM_029108324.1	Malus domestica uncharacterized LOC114827011 (LOC114827011), mRNA
1907	MD17G1181600	oxidative_stress_3	XM_008377626.3	PREDICTED: Malus domestica uncharacterized protein DDBG0271670-like (LOC103439073), transcript variant X2, mRNA
1838	MD17G1191800	PDI-like_1-6	XM_029097676.1	PREDICTED: Malus domestica protein disulfide isomerase-like 1-6 (LOC103405456), transcript variant X2, mRNA
4283	MD15G1411400	PDI-like_5-2	XM_008369926.3	PREDICTED: Malus domestica protein disulfide-isomerase 5-2-like (LOC103431755), mRNA
2730	MD11G1224300	PDI-like_5-3	XM_029088934.1	PREDICTED: Malus domestica protein disulfide-isomerase 5-3-like (LOC103413260), transcript variant X2, mRNA
3014	MD01G1153000	phospholipase_C_2	XM_008345401.3	PREDICTED: Malus domestica phosphoinositide phospholipase C 2-like (LOC103406415), mRNA
681	MD17G1209200	phospholipase_D_alpha_1	XM_008375733.3	Malus domestica phospholipase D alpha 1 (LOC103437260), mRNA
432	MD01G1199100	phosphoprotein_phosphatase_inhibitors	XM_008379249.2	Malus_x_domestica_protein_phosphatase_inhibitor_2-like_(LOC103440533),_transcript_variant_X4,_mRNA
145	MD01G1079300	P-loop_containing_nucleoside_triphosphate_hydrolases_superfamily_protein	XM_017324398.1	Malus_x_domestica_DEAD-box_ATP-dependent_RNA_helicase_25-like_(LOC103406205),_mRNA
1850	MD12G1099600	protein_kinase_family_protein_/_protein_phosphatase_2C_(_PP2C)_family_protein	XM_029090723.1	PREDICTED: Malus domestica protein kinase and PP2C-like domain-containing protein (LOC103449948), transcript variant X4, mRNA
797	MD11G1120700	Protein_kinase_superfamily_protein	NM_001293844.1	Malus_domestica_mitogen-activated_protein_kinase_homolog_NTF6-like_(LOC103447828),_mRNA
428	MD16G1149300	Protein_of_unknown_function	XM_008354939.2	Malus_x_domestica_desiccation-related_protein_PCC13-62-like_(LOC103416713),_mRNA
2312	MD16G1226400	Protein_of_unknown_function	XM_008340895.3	PREDICTED: Malus domestica transcription factor VIP1-like (LOC103402159), transcript variant X1, mRNA
2412	MD07G1305300	Protein_of_unknown_function	XM_008378658.3	PREDICTED: Malus domestica late embryogenesis abundant protein At5g17165-like (LOC103439993), mRNA
176	MD10G1156700	Protein_of_unknown_function_(DUF760)	XM_008384364.2	Malus_x_domestica_UV-B-induced_protein_At3g17800,_chloroplastic-like_(LOC103445364),_mRNA
1685	MD05G1166700	Protein_of_unknown_function_(DUF760)	XM_008374315.3	PREDICTED: Malus domestica UV-B-induced protein At3g17800, chloroplastic (LOC103435886), mRNA
2397	MD14G1051300	protein_phosphatase_2A-4	XM_008372723.3	PREDICTED: Malus domestica serine/threonine-protein phosphatase PP2A-4 catalytic subunit (LOC103434391), mRNA
159	MD13G1087000	Putative_thiol-disulphide_oxidoreductase_DCC	XM_008391352.2	Malus_x_domestica_uncharacterized_protein_YuxK-like_(LOC103451911),_mRNA
297	MD06G1178300	RAC-like_10	XM_008394834.2	Malus_x_domestica_rac-like_GTP-binding_protein_ARAC8_(LOC103455244),_mRNA
1586	MD14G1184700	RAC-like_10	XM_008394834.3	PREDICTED: Malus domestica rac-like GTP-binding protein ARAC8 (LOC103455244), mRNA
1300	MD13G1134500	respiratory_burst_oxidase_homologue_D	XM_008380202.2	Malus_x_domestica_respiratory_burst_oxidase_homolog_protein_D-like_(LOC103441525),_mRNA
368	MD14G1168200	RING_domain_ligase2	XM_008369265.2	Malus_x_domestica_E3_ubiquitin-protein_ligase_RGLG2-like_(LOC103431116),_mRNA
581	MD02G1065400	Senescence/dehydration-associated_protein-related	XM_008364739.2	Malus_x_domestica_uncharacterized_LOC103426655_(LOC103426655),_transcript_variant_X2,_mRNA
979	MD10G1123700	Senescence/dehydration-associated_protein-related	XR_003776721.1	PREDICTED: Malus domestica protein EARLY-RESPONSIVE TO DEHYDRATION 7, chloroplastic-like (LOC103426994), transcript variant X2, miscRNA
744	MD08G1233100	senescence_associated_gene_18	XM_029107369.1	PREDICTED: Malus domestica uncharacterized LOC114826652 (LOC114826652), mRNA
1999	MD11G1272400	senescence-related_gene_1	XM_008368296.3	PREDICTED: Malus domestica protein SRG1-like (LOC103430163), mRNA
2640	MD03G1230900	Serine/threonine-protein_kinase_WNK_(With_No_Lysine)-related	XM_029100243.1	PREDICTED: Malus domestica protein RICE SALT SENSITIVE 3-like (LOC103430705), mRNA
183	MD01G1102600	SERINE_CARBOXYPEPTIDASE-LIKE_49	XM_008365322.2	Malus_x_domestica_serine_carboxypeptidase-like_(LOC103427228),_mRNA
2327	MD08G1236500	SNF1-related_protein_kinase_2.10	NM_001328776.1	Malus domestica serine/threonine-protein kinase SRK2A-like (LOC103411041), mRNA
242	MD15G1031400	Sugar_isomerase_(SIS)_family_protein	XM_008379113.2	Malus_x_domestica_glucose-6-phosphate_isomerase,_cytosolic_(LOC103440430),_transcript_variant_X2,_mRNA
2882	MD07G1095800	TCP-1/cpn60_chaperonin_family_protein	NM_001293913.1	Malus domestica t-complex 1 (TCP1), mRNA
984	MD04G1246200	thioredoxin_F2	XM_029101518.1	PREDICTED: Malus domestica thioredoxin F-type, chloroplastic-like (LOC103419533), mRNA
161	MD14G1023500	Thioredoxin_family_protein	XM_008393594.2	Malus_x_domestica_uncharacterized_LOC103454006_(LOC103454006),_mRNA
1616	MD15G1251000	thioredoxin_H-type_1	XM_008363206.3	PREDICTED: Malus domestica thioredoxin H-type (LOC103425136), mRNA
1966	MD12G1109800	Thioredoxin_superfamily_protein	XM_008389319.3	PREDICTED: Malus domestica thioredoxin-like 3-3 (LOC103450001), mRNA
1977	MD05G1011900	Thioredoxin_superfamily_protein	XM_029101840.1	PREDICTED: Malus domestica thioredoxin-like (LOC114824736), mRNA
2747	MD14G1176900	Thioredoxin_superfamily_protein	XM_008394788.3	PREDICTED: Malus domestica glutaredoxin (LOC103455202), mRNA
347	MD14G1122000	Transmembrane_amino_acid_transporter_family_protein	XM_008394216.2	Malus_x_domestica_probable_GABA_transporter_2_(LOC103454622),_mRNA
262	MD16G1175400	tubby_like_protein_3	XM_008342624.2	Malus_x_domestica_tubby-like_F-box_protein_3_(TLP5),_transcript_variant_X1,_mRNA
2313	MD05G1022300	VIRE2-interacting_protein_1	XM_017323306.2	PREDICTED: Malus domestica transcription factor VIP1-like (LOC103402159), transcript variant X1, mRNA
2846	MD10G1023800	VIRE2-interacting_protein_1	XM_008383586.3	Malus domestica transcription factor VIP1 (LOC103444633), mRNA
																		103433124	Malus domestica transcription factor HY5-like (BZIP8), mRNA
