# Supplementary material for: Fox Hunting in Wild Apples: Searching for Novel Genes in Malus Sieversii
Source: Int J Mol Sci. 2020 Dec 14;21(24):9516. doi: 10.3390/ijms21249516 (PMC7765095; doi:10.3390/ijms21249516)
Supplement: Supplementary file 1 [file ijms-21-09516-s001.zip › Supplemental Table 5 Biotic stress.xlsx]

## Sheet: Biotic Stresses
FOX ID	GDDH accession	GDDH description	NCBI accession	NCBI description
306	MD08G1163300	2-oxoglutarate_(2OG)_and_Fe(II)-dependent_oxygenase_superfamily_protein	XM_008390000.2	Malus_x_domestica_protein_DMR6-LIKE_OXYGENASE_1-like_(LOC103450635),_mRNA
502	MD05G1046000	2-oxoglutarate_(2OG)_and_Fe(II)-dependent_oxygenase_superfamily_protein	XM_008374981.2	Malus_x_domestica_protein_DMR6-LIKE_OXYGENASE_2-like_(LOC103436547),_mRNA
288	MD16G1041100	Adenine_nucleotide_alpha_hydrolases-like_superfamily_protein	XM_008341438.2	Malus_x_domestica_universal_stress_protein_YxiE_(LOC103402687),_mRNA
2930	MD13G1040200	Adenine_nucleotide_alpha_hydrolases-like_superfamily_protein	XM_008391055.2	PREDICTED: Malus domestica universal stress protein YxiE-like (LOC103451639), mRNA
218	MD02G1009300	aldehyde_dehydrogenase_11A3	XM_008386274.2	Malus_x_domestica_NADP-dependent_glyceraldehyde-3-phosphate_dehydrogenase_(LOC103447094),_mRNA
307	MD05G1153300	BAK1-interacting_receptor-like_kinase_1	XM_008384316.2	Malus_x_domestica_probably_inactive_leucine-rich_repeat_receptor-like_protein_kinase_At5g48380_(LOC103445322),_mRNA
449	MD10G1193200	basic_helix-loop-helix_(bHLH)_DNA-binding_superfamily_protein	XM_008384737.2	Malus_x_domestica_transcription_factor_UNE12-like_(LOC103445714),_mRNA
1529	MD08G1026400	bifunctional_nuclease_in_basal_defense_response_1	XM_029106614.1	PREDICTED: Malus domestica bifunctional nuclease 1-like (LOC103410471), mRNA
2074	MD15G1360600	bZIP_transcription_factor_family_protein	XM_008340580.3	PREDICTED: Malus domestica transcription factor TGA7 (LOC103401867), transcript variant X4, mRNA
1762	MD12G1082900	Calcium-binding_EF-hand_family_protein	XM_008365753.3	PREDICTED: Malus domestica probable calcium-binding protein CML49 (LOC103427684), transcript variant X3, mRNA
2529	MD03G1173900	calcium-dependent_protein_kinase_19	XM_008340860.3	PREDICTED: Malus domestica calcium-dependent protein kinase 8-like (LOC103402122), transcript variant X3, mRNA
2300	MD12G1111300	calmodulin_7	XM_029090784.1	PREDICTED: Malus domestica calmodulin-7 (LOC114820220), mRNA
2460	MD07G1292800	cyclic_nucleotide_gated_channel_1	XM_029106228.1	PREDICTED: Malus domestica cyclic nucleotide-gated ion channel 1-like (LOC103439883), transcript variant X9, mRNA
47	MD03G1138000	cyclophilin71	XR_001788284.1	Malus_x_domestica_peptidyl-prolyl_cis-trans_isomerase_CYP71_(LOC103424203),_transcript_variant_X5,_misc_RNA
921	MD01G1061800	disease_resistance_family_protein_/_LRR_family_protein	XM_008355775.3	Malus domestica receptor-like protein EIX1 (LOC103417604), transcript variant X1, mRNA
1041	MD12G1020100	disease_resistance_family_protein_/_LRR_family_protein	XR_528306.2	Malus_x_domestica_uncharacterized_LOC103427314_(LOC103427314),_transcript_variant_X8,_ncRNA
299	MD05G1150900	disease_resistance_protein_(TIR-NBS-LRR_class)	XM_008349336.2	Malus_x_domestica_disease_resistance_protein_TAO1-like_(LOC103410656),_mRNA
2164	MD05G1022400	disease_resistance_protein_(TIR-NBS-LRR_class)	XM_029101868.1	PREDICTED: Malus domestica TMV resistance protein N (HD8), mRNA
1232	MD05G1148600	disease_resistance_protein_(TIR-NBS-LRR_class)	XM_017332033.1	Malus_x_domestica_probable_WRKY_transcription_factor_16_(LOC103435999),_transcript_variant_X1,_mRNA
484	MD07G1244600	disease_resistance_protein_(TIR-NBS-LRR_class)	XM_017330410.1	Malus_x_domestica_uncharacterized_LOC103428462_(LOC103428462),_mRNA
524	MD10G1021000	disease_resistance_protein_(TIR-NBS-LRR_class)	XM_017329852.1	Malus_x_domestica_TMV_resistance_protein_N-like_(LOC103426416),_mRNA
146	MD11G1051700	disease_resistance_protein_(TIR-NBS-LRR_class)	XR_003766563.1	Malus domestica putative disease resistance protein RGA4 (LOC103422648), transcript variant X9, misc_RNA
881	MD16G1082600	disease_resistance_protein_(TIR-NBS-LRR_class)	XM_008341746.2	Malus_x_domestica_TMV_resistance_protein_N-like_(LOC103402958),_mRNA
1181	MD05G1145200	Disease_resistance_protein_(TIR-NBS-LRR_class)_family	XM_029102342.1	PREDICTED: Malus domestica disease resistance-like protein DSC1 (LOC103408892), mRNA
1629	MD15G1104000	Disease_resistance_protein_(TIR-NBS-LRR_class)_family	XR_003769078.1	PREDICTED: Malus domestica disease resistance protein TAO1-like (LOC103415480), transcript variant X1, miscRNA
662	MD15G1182500	Disease_resistance_protein_(TIR-NBS-LRR_class)_family	XM_029098836.1	PREDICTED: Malus domestica protein CONTINUOUS VASCULAR RING 1-like (LOC114823334), mRNA
337	MD17G1220700	Domain_of_unknown_function_(DUF298)	XM_017333614.1	Malus_x_domestica_DCN1-like_protein_4_(LOC103438669),_transcript_variant_X4,_mRNA
1761	MD06G1014100	ENHANCED_DISEASE_RESISTANCE_2	XM_029104380.1	PREDICTED: Malus domestica protein ENHANCED DISEASE RESISTANCE 2 (LOC103436771), transcript variant X3, mRNA
295	MD15G1042200	enhancer_of_rudimentary_protein	XM_008381050.2	Malus_x_domestica_enhancer_of_rudimentary_homolog_(LOC103442273),_mRNA
308	MD15G1424000	Eukaryotic_translation_initiation_factor_eIF2A_family_protein	XM_008341134.2	Malus_x_domestica_eukaryotic_translation_initiation_factor_2A_(LOC103402386),_mRNA
522	MD02G1096100	jasmonate-zim-domain_protein_1	XM_008390740.2	Malus_x_domestica_protein_TIFY_10A_(LOC103451320),_mRNA
1726	MD17G1205700	LRR_and_NB-ARC_domains-containing_disease_resistance_protein	XR_001789381.2	PREDICTED: Malus domestica uncharacterized LOC108172804 (LOC108172804), ncRNA
2764	MD07G1024400	LRR_and_NB-ARC_domains-containing_disease_resistance_protein	KY774304.1	Malus domestica cultivar Red Fuji putative disease resistance protein CC-NBS-LRR mRNA, complete cds
1391	MD15G1147300	MAP_kinase_6	NM_001293927.1	Malus domestica mitogen-activated protein kinase homolog D5 (LOC103456346), mRNA
1067	MD10G1087700	maternal_effect_embryo_arrest_14	XM_008341016.1	Malus_x_domestica_CCG-binding_protein_1_(LOC103402278),_mRNA
44	MD16G1181800	mitogen-activated_protein_kinase_16	XM_008392587.2	Malus_x_domestica_mitogen-activated_protein_kinase_15_(LOC103453055),_mRNA
1965	MD08G1060600	mitogen-activated_protein_kinase_kinase_kinase_5	XM_008379457.3	PREDICTED: Malus domestica mitogen-activated protein kinase kinase kinase 5-like (LOC103440757), mRNA
817	MD11G1050400	NB-ARC_domain-containing_disease_resistance_protein	XM_017328798.1	Malus_x_domestica_putative_disease_resistance_protein_RGA4_(LOC103422752),_mRNA
852	MD04G1238000	NB-ARC_domain-containing_disease_resistance_protein	XM_008372567.2	Malus_x_domestica_putative_disease_resistance_protein_At1g50180_(LOC103434242),_transcript_variant_X3,_mRNA
2011	MD03G1049200	NB-ARC_domain-containing_disease_resistance_protein	XR_003771938.1	Malus domestica putative disease resistance protein RGA3 (LOC103407692), transcript variant X2, mRNA
2948	MD11G1033200	NB-ARC_domain-containing_disease_resistance_protein	XM_008386358.3	Malus domestica putative disease resistance RPP13-like protein 1 (LOC103447178), mRNA
3058	MD06G1024500	NB-ARC_domain-containing_disease_resistance_protein	XM_008348257.3	PREDICTED: Malus domestica disease resistance protein RPM1-like (LOC103409441), mRNA
4301	MD07G1029000	NB-ARC_domain-containing_disease_resistance_protein	XM_029105112.1	PREDICTED: Malus domestica probable disease resistance protein RF9 (LOC103438481), mRNA
2619	MD11G1046600	no_data	XM_029088065.1	PREDICTED: Malus domestica putative disease resistance protein RGA1 (LOC103447244), transcript variant X23, mRNA
227	MD09G1256300	Pathogenesis-related_thaumatin_superfamily_protein	AY792598.1	Malus_x_domestica_clone_M2-PM1_thaumatin-like_protein_precursor_(Mal_d_2.01A)_gene,_complete_cds
792	MD04G1018400	Pathogenesis-related_thaumatin_superfamily_protein	XM_008382239.2	Malus_x_domestica_thaumatin-like_protein_1b_(LOC103443405),_mRNA
797	MD11G1120700	Protein_kinase_superfamily_protein	NM_001293844.1	Malus_domestica_mitogen-activated_protein_kinase_homolog_NTF6-like_(LOC103447828),_mRNA
651	MD15G1044400	Protein_of_unknown_function_(DUF1336)	XM_008381245.2	Malus_x_domestica_protein_ENHANCED_DISEASE_RESISTANCE_2-like_(LOC103442456),_mRNA
50	MD17G1074600	Rhomboid-related_intramembrane_serine_protease_family_protein	XM_008343656.2	Malus_x_domestica_RHOMBOID-like_protein_9,_chloroplastic_(LOC103404711),_mRNA
2313	MD05G1022300	VIRE2-interacting_protein_1	XM_017323306.2	PREDICTED: Malus domestica transcription factor VIP1-like (LOC103402159), transcript variant X1, mRNA
2846	MD10G1023800	VIRE2-interacting_protein_1	XM_008383586.3	Malus domestica transcription factor VIP1 (LOC103444633), mRNA
103	MD04G1226400	WRKY_DNA-binding_protein_74	XM_008347498.2	Malus_x_domestica_probable_WRKY_transcription_factor_74_(LOC103408663),_mRNA
252	MD10G1211200	zinc_finger_(MYND_type)_family_protein_/_programmed_cell_death_2_C-terminal_domain-containing_protein	XM_008384930.2	Malus_x_domestica_programmed_cell_death_protein_2-like_(LOC103445878),_mRNA
