# Supplementary material for: Fox Hunting in Wild Apples: Searching for Novel Genes in Malus Sieversii
Source: Int J Mol Sci. 2020 Dec 14;21(24):9516. doi: 10.3390/ijms21249516 (PMC7765095; doi:10.3390/ijms21249516)
Supplement: Supplementary file 1 [file ijms-21-09516-s001.zip › Supplemental Table 6.xlsx]

## Sheet: Dormancy Related
FOX ID	GDDH accession	GDDH description	NCBI accession	NCBI description
483	MD15G1384500	AGAMOUS-like_24 = MdDAMa/ MdDAM1	XM_008342855.2	Malus_x_domestica_MADS-box_protein_AGL24-like_(LOC103403995),_transcript_variant_X1,_mRNA
156	MD13G1054700	basic_helix-loop-helix_(bHLH)_DNA-binding_superfamily_protein	XM_008391138.3	Malus domestica transcription factor bHLH49-like (LOC103451720), mRNA
121	MD15G1037700	chromatin_remodeling_factor_CHD3_(PICKLE)	XM_008381505.2	Malus_x_domestica_CHD3-type_chromatin-remodeling_factor_PICKLE-like_(LOC103442685),_mRNA
1372	MD08G1058800	chromatin_remodeling_factor_CHD3_(PICKLE)	XM_008379443.2	Malus_x_domestica_CHD3-type_chromatin-remodeling_factor_PICKLE_(LOC103440745),_transcript_variant_X2,_mRNA
87	MD05G1200100	conserved_peptide_upstream_open_reading_frame_7	XM_029102617.1	Malus domestica transcription factor bHLH155-like (LOC114824912), transcript variant X1, mRNA
1253	MD05G1169500	Cyclin_family_protein	XM_008374298.2	Malus_x_domestica_cyclin-C1-2-like_(LOC103435871),_transcript_variant_X3,_mRNA
602	MD12G1217300	cyclin_H	XM_008361643.2	Malus_x_domestica_cyclin-H1-1-like_(LOC103423557),_mRNA
603	MD12G1217300	cyclin_H	XM_008361643.2	Malus_x_domestica_cyclin-H1-1-like_(LOC103423557),_mRNA
407	MD11G1285000	cyclin_p1	XM_008388275.2	Malus_x_domestica_cyclin-P3-1_(LOC103449002),_mRNA
295	MD15G1042200	enhancer_of_rudimentary_protein	XM_008381050.2	Malus_x_domestica_enhancer_of_rudimentary_homolog_(LOC103442273),_mRNA
2091	MD08G1173300	histone_acetyltransferase_of_the_MYST_family_1	XM_029107133.1	PREDICTED: Malus domestica histone acetyltransferase of the MYST family 2-like (LOC103410217), mRNA
2231	MD15G1358600	histone_acetyltransferase_of_the_MYST_family_1	XM_008340592.3	PREDICTED: Malus domestica histone acetyltransferase of the MYST family 1-like (LOC103401877), mRNA
1342	MD12G1017000	histone_deacetylase_3	XM_008388707.3	Malus domestica histone deacetylase HDT1 (LOC103449388), mRNA
140	MD06G1167500	histone_deacetylase_6	XM_029092389.1	Malus domestica histone deacetylase 6 (LOC114820967), transcript variant X1, mRNA
592	MD10G1311400	histone_H2A_10	XM_008365893.3	Malus domestica histone H2A.6-like (LOC103427812), mRNA
300	MD00G1025700	histone_H2A_protein_9	XM_008354050.2	Malus_x_domestica_probable_histone_H2A_variant_3_(LOC103415757),_transcript_variant_X2,_mRNA
45	MD14G1213100	histone-lysine_N-methyltransferases	XM_008362658.2	Malus_x_domestica_uncharacterized_LOC103424566_(LOC103424566),_mRNA
184	MD11G1008900	O-Glycosyl_hydrolases_family_17_protein	XM_008351192.2	Malus_x_domestica_glucan_endo-1,3-beta-glucosidase_4-like_(LOC103412647),_transcript_variant_X2,_mRNA
317	MD05G1279300	Remorin_family_protein	XM_008373576.2	Malus_x_domestica_uncharacterized_LOC103435179_(LOC103435179),_mRNA
997	MD16G1008100	Remorin_family_protein	XM_008342282.2	Malus_x_domestica_uncharacterized_LOC103403441_(LOC103403441),_transcript_variant_X3,_mRNA
1194	MD02G1073100	S-adenosyl-L-methionine-dependent_methyltransferases_superfamily_protein	XM_008389380.1	Malus_x_domestica_probable_caffeoyl-CoA_O-methyltransferase_At4g26220_(LOC103450057),_transcript_variant_X1,_mRNA
1245	MD02G1130100	S-adenosyl-L-methionine-dependent_methyltransferases_superfamily_protein	XR_001786244.1	Malus_x_domestica_calmodulin-lysine_N-methyltransferase_(LOC103456183),_transcript_variant_X1,_misc_RNA
1303	MD14G1232400	S-adenosyl-L-methionine-dependent_methyltransferases_superfamily_protein	XM_029092755.1	Malus_x_domestica_probable_S-adenosylmethionine-dependent_methyltransferase_At5g38780_(LOC103427148),_mRNA
1304	MD14G1232400	S-adenosyl-L-methionine-dependent_methyltransferases_superfamily_protein	XM_008365219.2	Malus_x_domestica_probable_S-adenosylmethionine-dependent_methyltransferase_At5g38780_(LOC103427148),_mRNA
1370	MD01G1034300	S-adenosyl-L-methionine-dependent_methyltransferases_superfamily_protein	XM_029108252.1	Malus domestica tRNA (cytosine(34)-C(5))-methyltransferase-like (LOC114826987), mRNA
562	MD13G1252500	vernalization5/VIN3-like	XM_029091137.1	Malus domestica VIN3-like protein 2 (LOC103453826), mRNA
1225	MD00G1207300	WUSCHEL_related_homeobox_13	XM_008358200.2	Malus_x_domestica_WUSCHEL-related_homeobox_8-like_(LOC103420133),_mRNA
366	MD11G1019400	WUS-interacting_protein_2	XM_008367946.2	Malus_x_domestica_putative_UDP-glucose_glucosyltransferase_(LOC103429819),_mRNA
